# Supplementary material for: Mortality rates among COVID-19 patients hospitalised during the first three waves of the epidemic in Milan, Italy: A prospective observational study
Source: PLoS One. 2022 Apr 11;17(4):e0263548. doi: 10.1371/journal.pone.0263548 (PMC9000097; doi:10.1371/journal.pone.0263548)
Supplement: S1 Dataset — (TXT) [file pone.0263548.s004.txt]

Wave	SEX	Age	Italiano	Obesita	DIABETE	Lung_diseases	Heart_diseases	Metabolic_disorders	Renal_diseases	Oncological_diseases	Diseases_immune_system	Liver_diseases	Num_comorb_cat	Time_INISINT_RICOV	Severita_BL	morte	IOT_RIC	Vent_non_inv_RIC	time_ricovero	TOCI	HYDRO	REMDE	EPA	LOPI	CORTI	LIVELLO O2 al ricovero (AA/naso-cannula/Venturi/Reservoir/C-PAP o NIMV/Ventilazione[IOT])	MASSIMO LIVELLO O2 durante degenza (naso-cannula/Venturi/Reservoir/C-PAP o NIMV/Ventilazione[IOT])
1	Femmina	57,7	1	0	0	0	0	0	0	0	0	0	0	13	3-Severe	0	0	0	6	0	1	0	0	1	0	2	2
1	Maschio	53,6	1	0	0	0	0	0	0	0	0	0	0	6	2-Moderate	0	0	0	15	0	1	1	0	1	0	1	2
1	Maschio	60,0	1	0	0	0	1	0	0	0	0	0	1	11	2-Moderate	0	0	0	9	0	1	0	0	0	0	1	1
1	Maschio	59,8	1	0	0	0	0	0	0	0	0	0	0	4	2-Moderate	0	0	0	21	1	1	1	0	1	0	1	1
1	Femmina	60,9	1	0	0	0	1	0	0	0	0	0	1	9	2-Moderate	0	0	0	19	0	0	0	0	0	0	0	0
1	Maschio	80,1	1	0	0	1	1	0	0	0	0	0	2	12	2-Moderate	1	0	0	58	0	1	0	1	1	0	0	2
1	Maschio	76,9	1	0	0	1	1	0	0	0	1	0	3+	2	2-Moderate	0	0	0	30	0	1	0	0	1	0	0	3
1	Maschio	84,5	1	0	0	1	1	0	0	1	0	0	3+	2	2-Moderate	0	0	0	74	0	1	0	0	1	0	1	1
1	Maschio	56,9	1	0	0	0	1	0	0	0	1	0	2	11	2-Moderate	0	0	0	17	0	1	0	0	1	0	0	2
1	Maschio	37,5	1	0	0	0	0	0	0	0	0	0	0	8	2-Moderate	0	0	0	5	0	1	0	0	1	0	1	1
1	Femmina	31,7	1	0	0	0	0	0	0	0	0	0	0	9	2-Moderate	0	0	0	7	0	1	0	0	1	0	0	0
1	Femmina	73,4	1	0	0	0	1	0	0	0	0	0	1	18	2-Moderate	0	0	0	11	0	1	0	0	1	0	1	1
1	Maschio	58,8	1	0	0	0	1	0	1	0	0	0	2	10	4-Critically	1	1	1	8	0	1	1	0	1	0	4	5
1	Maschio	33,6	1	1	1	0	0	1	0	0	0	0	1	7	4-Critically	0	0	1	19	0	1	1	0	1	0	4	4
1	Maschio	78,6	1	0	1	0	0	1	0	0	0	0	1	5	3-Severe	0	0	1	55	1	1	0	1	1	0	3	4
1	Maschio	58,4	1	1	1	0	1	1	0	0	0	0	2	2	3-Severe	0	1	1	25	0	1	0	0	1	0	2	5
1	Femmina	78,6	1	0	0	0	1	0	0	0	0	0	1	16	3-Severe	0	0	1	28	1	0	1	0	1	0	3	4
1	Femmina	78,7	1	0	0	0	0	0	0	0	0	0	0	14	3-Severe	0	0	1	22	0	1	1	1	1	0	2	4
1	Femmina	72,6	1	0	0	1	1	0	0	1	1	0	3+	2	3-Severe	0	0	1	18	0	1	0	0	1	0	2	4
1	Maschio	76,6	1	1	0	1	1	1	0	0	0	0	3+	16	2-Moderate	1	0	0	8	0	1	0	0	1	1	1	3
1	Maschio	65,4	1	0	0	0	1	0	0	0	0	0	1	11	3-Severe	0	0	0	10	0	1	0	0	1	0	2	2
1	Maschio	65,3	1	0	0	1	0	0	0	0	1	0	2	8	2-Moderate	0	0	0	10	0	1	0	0	1	0	1	3
1	Femmina	71,1	1	0	1	0	1	1	0	0	0	0	2	7	2-Moderate	0	0	0	10	0	1	0	0	1	0	0	1
1	Maschio	39,3	1	0	0	0	0	0	0	0	0	0	0	5	2-Moderate	0	0	0	12	0	1	0	0	1	0	1	2
1	Maschio	78,0	1	0	0	0	1	0	0	0	0	0	1	6	2-Moderate	0	0	0	15	0	1	0	0	1	0	0	1
1	Maschio	61,7	1	0	0	0	0	0	0	0	0	0	0	3	1-Mild	0	0	0	17	0	1	0	0	1	0	0	1
1	Femmina	54,8	1	0	0	0	0	1	0	0	0	0	1	8	2-Moderate	0	0	0	7	0	1	0	0	1	0	0	0
1	Maschio	64,9	1	0	0	0	1	0	0	0	0	0	1	8	2-Moderate	0	0	0	30	0	1	1	0	1	1	0	2
1	Maschio	61,1	1	0	0	0	0	0	0	1	0	0	1	8	2-Moderate	0	0	0	9	0	1	0	0	1	0	0	1
1	Maschio	53,1	1	1	0	0	0	0	0	0	0	0	0	5	2-Moderate	0	0	0	10	0	1	0	0	1	0	1	1
1	Maschio	80,8	1	0	0	0	0	0	0	0	0	0	0	2	2-Moderate	0	0	0	11	0	1	0	0	1	0	0	1
1	Femmina	41,9	1	1	0	0	0	0	0	0	0	0	0	8	2-Moderate	0	0	0	5	0	1	0	0	1	0	0	0
1	Maschio	33,8	1	0	0	0	0	0	0	0	0	0	0	5	2-Moderate	0	0	0	9	0	1	0	0	1	0	0	0
1	Femmina	84,1	1	0	0	0	1	1	0	0	0	0	2	8	3-Severe	0	0	0	9	0	1	0	0	1	0	2	2
1	Femmina	88,2	1	0	1	1	1	1	1	1	0	0	3+	1	1-Mild	1	0	0	5	0	1	0	0	1	0	0	1
1	Femmina	70,1	1	0	0	0	1	1	0	0	0	0	2	3	2-Moderate	0	0	0	11	0	1	0	0	1	0	1	1
1	Femmina	70,1	1	0	0	0	0	0	0	0	0	0	0	4	2-Moderate	0	0	0	9	0	1	0	0	1	0	0	1
1	Maschio	60,1	1	0	0	0	0	0	0	0	0	0	0	5	1-Mild	0	0	0	8	0	1	0	0	1	0	0	0
1	Femmina	57,0	1	0	1	0	0	1	0	0	0	0	1	7	3-Severe	0	0	0	13	0	1	0	0	1	0	2	2
1	Femmina	49,8	0	1	0	1	0	0	0	0	0	0	1	6	2-Moderate	0	0	0	9	0	1	0	0	1	0	0	0
1	Maschio	87,1	1	0	0	1	1	0	1	1	0	0	3+	4	2-Moderate	0	0	0	15	0	1	0	0	1	0	1	1
1	Maschio	67,5	1	0	0	0	1	0	0	0	0	0	1	11	2-Moderate	0	0	0	6	0	1	0	0	1	0	1	1
1	Maschio	88,4	1	0	1	0	1	1	0	0	0	0	2	4	2-Moderate	0	0	0	23	0	1	0	0	1	0	0	2
1	Maschio	73,7	1	0	1	0	1	1	0	0	0	0	2	9	2-Moderate	0	0	0	13	0	1	0	0	1	0	0	0
1	Maschio	73,1	1	0	1	0	1	1	0	0	0	0	2	14	2-Moderate	0	0	0	11	0	1	0	0	1	0	0	1
1	Maschio	53,1	1	0	0	0	1	1	0	0	1	0	3+	8	4-Critically	1	1	0	23	0	1	1	0	1	0	5	5
1	Maschio	80,4	1	0	0	0	1	1	0	0	0	0	2	1	4-Critically	1	1	1	15	0	1	0	0	1	0	4	5
1	Maschio	59,2	1	1	0	0	0	0	0	0	0	0	0	5	4-Critically	1	1	1	17	1	1	1	0	1	0	4	5
1	Maschio	68,3	1	0	0	0	0	1	0	0	0	0	1	4	4-Critically	0	1	1	89	0	1	0	0	1	1	4	5
1	Maschio	70,7	1	0	0	0	1	0	0	0	0	0	1		4-Critically	1	1	1	14	1	1	1	0	1	0	4	5
1	Maschio	69,8	1	0	0	0	1	1	0	0	0	0	2	2	4-Critically	1	1	1	16	0	1	0	0	1	0	4	5
1	Maschio	61,3	1	1	0	0	1	1	0	0	0	0	2	4	3-Severe	1	1	0	24	0	1	0	0	1	0	3	5
1	Maschio	68,0	1	0	0	0	1	0	0	0	0	0	1	2	3-Severe	0	1	1	105	0	1	0	1	1	0	3	5
1	Maschio	65,6	1	0	0	0	1	0	0	0	0	0	1	7	2-Moderate	1	1	1	19	0	1	0	0	1	0	1	5
1	Maschio	69,3	1	0	0	0	0	0	1	0	0	0	1	8	3-Severe	0	0	1	32	0	1	1	0	1	0	2	4
1	Maschio	73,2	1	1	1	0	1	1	0	0	0	0	2		2-Moderate	1	1	0	13	0	1	0	0	1	0	1	5
1	Femmina	75,9	1	0	0	0	0	0	0	0	0	0	0	14	2-Moderate	1	1	1	8	0	1	0	0	1	0	0	5
1	Maschio	70,4	1	1	0	0	1	0	0	0	0	0	1	9	2-Moderate	1	1	1	24	0	1	0	1	1	0	0	5
1	Femmina	70,0	1	0	0	0	1	1	0	0	0	0	2	10	3-Severe	1	1	1	25	0	1	0	0	1	0	2	5
1	Maschio	69,6	1	0	1	0	1	1	0	0	0	0	2	9	2-Moderate	1	1	1	13	0	1	0	0	1	0	1	5
1	Maschio	71,8	1	0	0	1	0	0	0	0	0	0	1	7	2-Moderate	1	1	0	23	1	1	0	0	1	0	1	5
1	Maschio	68,4	1	1	0	0	0	0	0	0	0	0	0	8	4-Critically	1	1	1	57	0	1	0	0	1	0	4	5
1	Maschio	47,6	1	0	0	0	0	0	0	0	0	0	0	9	2-Moderate	0	0	1	14	0	1	1	0	1	0	1	4
1	Maschio	51,4	0	0	0	0	0	0	0	0	0	0	0	8	2-Moderate	0	0	0	21	0	1	1	0	1	0	1	3
1	Maschio	51,2	1	0	0	0	1	0	0	0	0	0	1	5	1-Mild	0	0	1	21	1	1	1	0	1	0	0	4
1	Maschio	70,0	1	0	0	0	0	1	0	0	0	0	1	10	2-Moderate	0	0	0	10	0	1	0	0	1	0	1	1
1	Femmina	61,1	1	0	0	1	0	0	0	0	0	0	1	4	2-Moderate	0	0	0	19	0	1	0	0	1	0	1	2
1	Femmina	60,3	1	0	0	0	1	0	0	0	0	0	1	2	2-Moderate	1	0	0	20	1	1	0	0	1	0	1	3
1	Maschio	70,5	1	0	0	0	1	1	0	0	0	0	2	6	2-Moderate	0	0	0	19	0	1	1	0	1	0	0	2
1	Maschio	82,5	1	1	0	1	1	1	0	1	0	0	3+	3	2-Moderate	0	0	0	60	0	1	0	0	1	0	1	2
1	Maschio	75,5	1	0	0	0	1	0	0	0	0	1	2	5	2-Moderate	0	0	1	37	1	1	1	0	1	1	0	4
1	Maschio	77,7	1	0	0	0	1	0	0	0	1	0	2	7	3-Severe	0	0	0	21	0	1	1	0	1	0	3	3
1	Maschio	76,0	1	0	0	0	1	0	0	0	0	0	1	6	2-Moderate	0	0	0	14	0	1	0	0	1	0	0	1
1	Femmina	62,1	1	0	0	0	0	0	0	0	0	0	0	12	3-Severe	0	0	0	15	0	1	1	0	1	0	2	2
1	Maschio	60,5	1	0	0	0	1	0	0	0	0	0	1	9	3-Severe	0	0	0	14	0	1	0	0	1	0	2	2
1	Maschio	66,8	1	1	0	0	1	0	0	0	0	0	1	4	2-Moderate	0	0	0	11	0	1	0	0	1	0	1	1
1	Maschio	63,4	1	0	0	0	1	0	0	0	0	0	1	9	2-Moderate	1	1	1	7	0	1	1	0	1	0	1	5
1	Femmina	72,5	1	0	0	0	0	1	0	0	0	0	1	1	3-Severe	1	0	0	11	0	0	1	0	1	0	2	3
1	Femmina	88,5	1	0	0	0	1	0	0	0	0	0	1	2	2-Moderate	0	0	0	12	0	1	0	0	1	0	0	1
1	Maschio	70,0	1	0	1	0	1	1	0	0	0	0	2	11	2-Moderate	0	0	0	32	0	1	0	0	1	0	1	3
1	Maschio	30,7	0	1	0	1	1	0	0	0	0	0	2	4	1-Mild	0	0	0	7	0	1	0	0	1	0	0	0
1	Maschio	64,9	1	0	0	0	1	1	1	0	0	0	3+	2	2-Moderate	1	0	0	13	0	1	0	0	1	0	1	3
1	Maschio	70,1	1	1	0	0	1	0	0	0	0	0	1	9	3-Severe	1	0	1	42	0	1	1	0	1	1	3	4
1	Maschio	78,3	1	0	0	0	1	0	0	0	0	0	1	7	2-Moderate	1	0	1	25	1	1	0	0	1	0	1	4
1	Maschio	67,9	1	0	0	0	1	1	0	0	0	0	2	7	2-Moderate	0	0	0	13	0	0	0	0	0	0	0	1
1	Maschio	47,8	1	0	0	0	0	0	0	0	0	0	0	9	2-Moderate	0	0	0	8	0	1	1	0	1	0	1	2
1	Femmina	77,6	1	0	0	0	0	0	0	0	0	0	0	12	2-Moderate	0	0	0	9	0	1	0	0	1	0	0	1
1	Maschio	48,1	1	0	0	0	0	0	0	0	0	0	0	10	2-Moderate	0	0	0	5	0	1	0	0	1	0	0	0
1	Maschio	67,5	1	0	1	0	1	1	0	0	0	0	2	15	3-Severe	0	0	0	15	1	1	0	0	1	0	2	2
1	Maschio	66,5	1	1	1	0	1	1	0	0	0	0	2	15	3-Severe	0	0	0	19	1	1	0	0	1	0	2	3
1	Maschio	50,9	1	0	0	1	0	0	0	0	0	0	1	8	3-Severe	0	0	0	10	0	1	0	0	1	0	2	2
1	Maschio	43,6	1	0	0	0	0	0	1	0	0	0	1	4	2-Moderate	0	0	0	12	0	1	0	0	1	0	1	1
1	Maschio	60,7	1	1	0	0	1	0	0	0	0	0	1	9	2-Moderate	0	0	0	10	0	1	0	0	1	0	1	2
1	Maschio	62,5	1	0	0	0	0	0	0	1	0	0	1	11	2-Moderate	0	0	0	11	0	1	0	0	1	0	1	2
1	Maschio	85,2	1	0	0	1	0	1	0	1	0	0	3+	2	2-Moderate	0	0	0	31	0	1	0	0	1	0	0	2
1	Maschio	74,0	1	0	0	0	1	0	0	0	0	0	1	7	2-Moderate	0	0	1	34	1	1	0	0	1	0	1	4
1	Femmina	42,4	1	0	0	0	1	0	0	0	0	0	1	9	3-Severe	0	0	0	6	0	1	0	0	1	0	2	2
1	Femmina	72,4	1	0	0	0	0	0	0	0	0	0	0	8	2-Moderate	0	0	0	11	0	1	0	0	1	0	1	1
1	Femmina	29,6	1	0	0	1	0	1	0	0	0	0	2	9	2-Moderate	0	0	0	6	0	1	0	0	1	0	1	1
1	Femmina	57,8	1	0	0	0	0	1	0	0	0	0	1	9	2-Moderate	0	0	0	6	0	1	0	0	1	0	0	0
1	Maschio	81,7	1	0	0	0	0	0	0	0	0	0	0	8	2-Moderate	1	0	1	8	1	1	0	0	1	0	1	4
1	Maschio	58,6	1	0	0	0	1	0	0	0	0	0	1	6	2-Moderate	0	0	1	28	1	1	1	0	1	0	1	4
1	Femmina	81,0	1	0	0	1	1	1	1	0	1	0	3+	8	2-Moderate	0	0	0	10	0	1	0	0	0	0	0	2
1	Femmina	68,5	1	1	0	1	1	0	0	0	0	0	2	11	2-Moderate	0	0	0	12	1	1	0	0	0	0	1	2
1	Femmina	55,9	1	0	0	0	1	1	0	0	0	0	2	6	1-Mild	0	0	0	17	0	1	0	0	1	0	0	0
1	Femmina	94,1	1	0	0	1	1	0	0	0	0	0	2	3	2-Moderate	1	0	0	3	0	1	0	1	1	0	1	1
1	Maschio	42,4	1	0	0	0	0	0	0	0	0	0	0	6	4-Critically	0	1	1	17	0	1	1	0	1	0	5	5
1	Femmina	48,5	1	0	1	0	0	1	0	1	0	0	2	11	4-Critically	0	1	1	15	1	1	1	0	1	0	5	5
1	Femmina	64,9	1	0	0	0	1	1	0	0	1	0	3+	5	3-Severe	0	0	1	22	1	0	1	0	0	0	3	4
1	Femmina	62,7	1	0	1	0	0	1	0	0	0	0	1	9	2-Moderate	0	0	0	6	0	1	0	0	1	0	1	1
1	Femmina	79,0	1	0	0	0	1	0	0	0	0	0	1	2	3-Severe	0	0	1	27	0	1	0	0	1	0	2	4
1	Maschio	79,3	1	0	1	0	1	1	0	0	0	0	2	5	2-Moderate	0	0	0	16	0	1	0	0	1	0	1	1
1	Femmina	72,2	1	0	0	0	0	0	0	1	0	0	1	5	2-Moderate	0	0	0	5	0	0	0	0	0	0	0	0
1	Maschio	64,8	1	0	0	0	0	1	0	0	0	0	1	9	2-Moderate	0	0	0	7	0	1	0	0	1	0	1	1
1	Maschio	33,9	1	0	0	0	0	0	0	0	0	0	0	2	4-Critically	0	1	1	28	1	1	1	0	1	0	4	5
1	Maschio	49,3	1	1	0	0	0	0	0	0	0	0	0	9	4-Critically	0	0	1	15	0	1	1	0	1	0	4	4
1	Maschio	90,9	1	0	0	0	1	1	0	0	0	0	2	2	2-Moderate	1	0	0	3	0	0	0	0	1	0	1	3
1	Femmina	72,3	1	1	0	0	1	0	1	0	0	0	2	5	2-Moderate	0	0	0	7	0	1	0	0	1	0	1	1
1	Maschio	49,8	1	0	0	0	0	0	0	0	0	0	0	8	2-Moderate	0	0	0	13	1	1	0	0	1	0	0	1
1	Maschio	76,0	1	0	0	1	0	0	1	1	0	0	3+	9	3-Severe	0	0	1	23	1	1	0	0	1	0	3	4
1	Femmina	57,4	1	0	0	0	1	0	0	1	0	0	2	11	2-Moderate	0	0	0	15	1	1	0	0	1	0	1	2
1	Maschio	44,3	1	0	0	0	0	0	0	0	0	0	0	10	2-Moderate	0	0	0	6	0	1	0	0	1	0	1	1
1	Maschio	62,3	1	0	0	0	0	0	0	0	1	0	1	6	3-Severe	0	1	1	31	1	1	1	0	1	0	2	5
1	Maschio	46,3	1	0	0	0	0	1	0	0	0	0	1	3	1-Mild	0	0	0	8	0	1	0	0	1	0	0	0
1	Maschio	83,0	1	0	1	1	0	1	1	1	0	0	3+	4	1-Mild	0	0	0	8	0	1	0	0	1	0	0	0
1	Femmina	57,2	1	0	0	0	0	0	0	0	0	0	0	12	2-Moderate	0	0	0	2	0	1	0	0	1	0	0	0
1	Femmina	56,8	1	0	0	1	0	0	0	0	0	0	1	8	2-Moderate	0	0	0	2	0	1	0	0	1	0	0	0
1	Maschio	46,3	1	1	1	0	1	1	0	0	0	0	2	3	2-Moderate	0	0	0	4	0	1	0	0	1	0	0	0
1	Maschio	35,9	0	0	0	0	0	0	0	0	0	0	0	8	4-Critically	0	0	1	11	1	1	0	0	1	0	4	4
1	Femmina	81,5	1	0	0	0	1	0	0	0	0	0	1	12	3-Severe	0	0	0	15	1	1	0	0	1	0	2	3
1	Femmina	32,0	0	0	0	0	0	0	0	0	0	0	0	6	3-Severe	0	0	1	7	0	0	0	0	1	0	2	4
1	Maschio	78,0	1	0	0	0	1	0	0	1	0	0	2	7	2-Moderate	0	0	0	7	0	1	0	0	1	0	0	1
1	Femmina	43,9	1	0	0	0	0	0	0	0	0	0	0	2	2-Moderate	0	0	0	5	0	0	0	0	0	0	0	0
1	Maschio	42,0	0	0	0	0	0	0	0	0	0	0	0	9	4-Critically	0	0	1	12	1	1	0	0	1	0	4	4
1	Maschio	55,0	1	0	0	0	1	0	0	0	0	0	1	13	3-Severe	0	0	0	10	0	0	0	0	0	0	2	2
1	Femmina	61,2	0	0	0	0	1	1	0	0	0	0	2	3	4-Critically	0	1	1	73	0	0	1	0	0	0	4	5
1	Maschio	67,6	1	0	0	0	1	0	0	0	0	0	1	5	4-Critically	0	0	1	10	0	1	0	0	1	0	4	4
1	Femmina	23,9	1	0	0	0	0	1	0	0	0	0	1	3	1-Mild	0	0	0	2	0	0	0	0	0	0	0	0
1	Femmina	73,6	1	0	0	0	1	1	0	0	0	0	2	10	3-Severe	0	0	1	19	1	1	0	0	1	0	2	4
1	Femmina	74,7	1	0	0	1	0	0	0	0	1	0	2	7	3-Severe	1	0	0	2	0	0	0	0	0	0	3	4
1	Maschio	78,7	1	0	1	0	1	1	0	0	0	0	2	4	2-Moderate	1	0	0	6	0	1	0	0	1	0	0	3
1	Maschio	75,2	1	0	0	1	1	1	0	0	0	0	3+	6	2-Moderate	0	0	0	10	0	1	0	0	1	0	0	2
1	Maschio	28,3	1	0	0	0	0	0	0	0	0	0	0	2	1-Mild	0	0	0	9	0	1	0	0	1	0	0	0
1	Maschio	52,1	1	0	0	0	0	0	0	1	0	0	1	4	1-Mild	0	0	0	8	0	0	0	0	0	0	0	0
1	Maschio	17,3	1	0	0	0	0	0	0	0	0	0	0	4	1-Mild	0	0	0	5	0	0	0	0	0	0	0	0
1	Maschio	64,9	1	0	0	0	1	0	0	0	0	0	1	6	3-Severe	0	0	0	12	0	1	1	0	1	0	3	3
1	Maschio	26,5	1	0	0	0	0	0	0	0	0	0	0	10	2-Moderate	0	0	0	7	0	0	0	0	0	0	0	0
1	Maschio	76,5	1	1	0	0	1	0	1	0	0	0	2	3	2-Moderate	0	0	0	5	0	0	0	0	0	0	0	0
1	Femmina	73,7	1	0	0	0	1	1	0	0	0	0	2	9	4-Critically	0	0	1	19	0	1	0	1	1	0	4	4
1	Maschio	54,1	0	1	0	0	0	0	0	0	0	0	0	4	4-Critically	0	0	1	19	0	1	0	0	1	0	4	4
1	Maschio	55,6	1	0	0	0	0	0	0	0	0	0	0	9	4-Critically	0	0	1	12	1	1	0	0	1	0	4	4
1	Maschio	46,0	1	0	0	1	0	0	0	0	0	0	1	4	4-Critically	0	0	1	13	1	1	0	0	1	0	4	4
1	Femmina	86,4	1	0	1	0	1	1	1	0	0	0	3+	1	3-Severe	0	0	0	35	0	0	0	0	0	0	2	3
1	Maschio	61,7	1	0	0	0	0	0	0	0	1	0	1	4	2-Moderate	0	0	0	10	0	1	0	0	1	0	1	1
1	Maschio	42,9	1	0	0	0	0	0	0	0	0	0	0	9	2-Moderate	0	0	1	12	0	1	0	1	1	0	1	4
1	Maschio	52,0	1	0	0	0	0	0	0	0	0	0	0	2	1-Mild	0	0	0	10	0	0	0	0	0	0	0	0
1	Femmina	60,6	1	1	0	0	0	0	0	0	0	0	0	1	1-Mild	0	0	0	11	0	0	0	0	0	0	0	0
1	Maschio	68,8	1	1	1	0	1	1	1	0	1	0	3+	10	4-Critically	1	1	0	5	1	1	0	0	1	0	5	5
1	Maschio	49,9	1	0	0	0	0	1	0	0	0	0	1	19	1-Mild	0	0	0	0	0	0	0	0	0	0	0	0
1	Maschio	42,7	1	1	0	0	0	0	0	0	0	0	0	8	4-Critically	0	0	1	18	1	1	0	0	1	0	4	4
1	Maschio	59,5	1	0	0	0	0	0	0	0	1	0	1	2	1-Mild	0	0	0	17	0	0	0	0	1	0	0	0
1	Maschio	55,5	1	0	0	0	0	0	0	0	0	0	0	3	2-Moderate	0	0	0	14	0	0	0	0	0	0	0	0
1	Femmina	50,8	1	0	0	0	0	0	0	0	0	0	0	6	2-Moderate	0	0	0	7	0	1	0	0	1	0	0	0
1	Femmina	29,8	1	0	0	0	0	0	0	0	0	0	0	4	2-Moderate	0	0	0	13	0	1	0	1	1	0	0	0
1	Maschio	53,4	1	1	0	0	1	0	0	0	0	0	1	9	2-Moderate	0	0	0	3	0	1	0	0	1	0	1	1
1	Maschio	63,1	1	0	0	0	0	1	0	0	1	0	2	3	3-Severe	0	0	0	11	0	1	0	0	1	0	2	2
1	Femmina	36,1	1	0	0	0	0	0	0	0	0	0	0	1	1-Mild	0	0	0	11	0	0	0	0	1	0	0	0
1	Femmina	31,8	1	0	0	0	0	0	0	0	0	0	0	5	1-Mild	0	0	0	6	0	0	0	0	0	0	0	0
1	Femmina	71,3	1	0	0	0	0	1	0	0	0	0	1	6	1-Mild	0	0	0	11	0	0	0	0	0	0	0	0
1	Maschio	44,8	1	1	0	0	0	0	0	1	1	0	2	3	2-Moderate	0	0	0	8	0	1	0	0	1	0	0	0
1	Maschio	76,2	1	0	0	1	1	1	0	0	0	0	3+	2	1-Mild	0	0	0	37	0	0	0	0	0	0	0	1
1	Maschio	61,7	1	1	0	0	0	0	0	0	0	0	0	9	3-Severe	0	0	0	14	1	1	0	0	1	0	2	2
1	Maschio	57,7	1	0	0	1	1	0	0	0	0	0	2	9	4-Critically	0	0	1	14	0	1	0	0	1	0	4	4
1	Maschio	61,7	1	1	0	0	1	0	1	0	0	0	2	6	4-Critically	1	1	1	8	0	1	0	0	1	0	4	5
1	Femmina	27,4	1	1	0	0	0	1	0	0	0	0	1	6	4-Critically	0	0	1	12	1	1	1	0	0	0	4	4
1	Maschio	43,0	1	0	0	0	0	0	0	0	0	0	0	9	3-Severe	0	0	0	7	0	1	0	0	1	0	2	2
1	Maschio	80,2	1	0	0	1	1	0	0	0	0	0	2	7	3-Severe	1	1	0	9	0	1	0	0	1	0	2	5
1	Maschio	74,6	1	0	0	0	1	0	0	0	0	0	1	8	4-Critically	1	1	0	3	0	0	0	0	0	0	5	5
1	Maschio	73,9	1	0	0	0	1	0	0	0	0	0	1	12	4-Critically	1	1	0	0	0	0	0	0	0	0	5	5
1	Maschio	48,7	1	0	1	0	0	1	0	0	0	0	1	11	1-Mild	0	0	0	8	0	1	0	0	1	0	0	1
1	Maschio	71,9	1	0	0	0	1	0	0	0	0	0	1	4	4-Critically	1	1	0	11	0	1	0	0	1	0	5	5
1	Femmina	71,3	1	1	0	0	1	0	0	1	0	0	2	11	4-Critically	1	1	0	3	0	1	0	0	1	0	5	5
1	Maschio	79,7	1	0	0	0	1	0	1	0	1	0	3+	9	2-Moderate	1	1	1	15	0	1	0	0	1	0	1	5
1	Femmina	27,7	0	0	0	0	0	0	0	1	0	0	1	6	1-Mild	0	0	0	17	0	0	0	0	1	0	0	0
1	Femmina	47,0	1	0	0	0	1	0	0	1	1	0	3+	3	2-Moderate	0	0	0	7	0	1	0	0	1	0	0	0
1	Maschio	46,0	1	0	0	0	0	0	0	0	0	0	0	0	2-Moderate	0	0	0	9	0	1	0	0	1	0	1	1
1	Maschio	58,7	1	0	0	0	0	0	0	0	0	0	0	5	2-Moderate	0	0	0	6	0	1	0	0	1	0	0	0
1	Maschio	38,7	1	1	0	0	0	1	0	0	0	0	1	8	2-Moderate	0	0	0	10	0	1	0	0	1	0	0	1
1	Maschio	36,8	1	0	0	0	0	0	0	0	0	0	0	4	2-Moderate	0	0	0	10	0	1	0	0	1	0	0	1
1	Femmina	50,2	1	0	0	0	1	0	0	0	0	0	1	8	2-Moderate	0	0	0	16	0	1	0	0	1	0	0	1
1	Maschio	92,6	1	0	0	0	1	0	0	0	0	0	1	4	3-Severe	1	0	0	10	0	1	0	1	0	1	3	3
1	Maschio	29,6	1	0	0	0	0	0	0	0	0	0	0	5	2-Moderate	0	0	0	6	0	1	0	0	1	0	0	0
1	Maschio	69,1	1	0	0	0	1	0	0	0	0	0	1	6	2-Moderate	0	0	1	39	1	1	1	0	1	0	1	4
1	Maschio	47,4	1	1	0	0	0	0	0	0	0	0	0	3	2-Moderate	0	0	0	12	0	1	0	0	1	0	1	1
1	Maschio	41,8	1	0	0	0	0	0	0	0	0	0	0	10	3-Severe	0	0	1	25	1	1	1	1	1	0	3	4
1	Maschio	47,0	1	0	0	0	0	0	0	0	0	0	0	7	4-Critically	1	1	1	4	1	1	1	0	1	0	4	5
1	Maschio	47,7	0	0	0	0	0	0	1	0	0	0	1	3	2-Moderate	0	0	0	9	0	0	0	0	0	0	0	0
1	Maschio	86,2	1	0	0	1	1	0	0	0	0	0	2	6	3-Severe	1	0	0	14	0	0	0	0	0	0	3	3
1	Maschio	65,5	1	0	0	0	1	0	0	0	0	0	1	6	2-Moderate	0	0	0	7	0	1	0	1	1	0	1	1
1	Femmina	56,8	1	0	0	0	0	1	0	0	0	0	1	14	3-Severe	0	1	1	43	1	1	1	0	1	0	3	5
1	Maschio	68,7	1	0	0	0	0	0	0	0	0	0	0	13	4-Critically	0	1	1	91	1	1	1	0	1	0	4	5
1	Maschio	64,6	1	1	0	0	1	0	0	0	0	0	1	11	4-Critically	1	1	1	8	1	1	1	0	0	0	4	5
1	Femmina	72,3	1	0	0	0	1	0	0	0	0	0	1	11	3-Severe	0	0	0	8	0	1	0	0	1	0	2	2
1	Femmina	53,1	1	0	0	0	0	0	0	0	0	0	0	3	1-Mild	0	0	0	5	0	1	0	0	1	0	0	0
1	Maschio	75,2	1	0	0	0	1	0	0	0	0	0	1	3	3-Severe	1	0	1	4	0	1	0	0	1	0	2	4
1	Femmina	60,0	1	0	0	1	1	0	0	0	0	0	2	14	3-Severe	0	0	0	12	0	0	0	0	0	0	2	2
1	Femmina	81,2	1	0	0	1	1	0	0	0	0	0	2	5	4-Critically	1	0	1	7	0	1	1	0	1	0	4	4
1	Maschio	55,5	1	1	0	0	0	0	0	0	0	0	0	10	4-Critically	1	1	1	15	1	0	1	0	0	0	4	5
1	Femmina	45,9	0	0	0	1	0	0	0	0	0	0	1	5	3-Severe	0	1	0	91	1	1	1	0	0	0	3	5
1	Maschio	71,1	1	0	0	0	1	0	0	0	0	0	1	6	4-Critically	1	1	1	7	1	1	1	0	1	0	5	5
1	Femmina	49,0	1	0	0	1	1	0	0	0	0	0	2	15	2-Moderate	0	0	0	2	0	0	0	0	0	0	0	0
1	Maschio	39,0	0	0	0	0	0	0	0	0	0	0	0	6	2-Moderate	0	0	0	28	0	0	1	0	0	0	0	0
1	Maschio	42,5	1	0	0	0	1	0	0	0	0	0	1	11	3-Severe	0	0	0	15	1	1	0	0	1	0	2	2
1	Maschio	60,3	1	1	1	0	1	1	0	0	0	0	2	17	4-Critically	1	1	1	21	1	1	1	0	1	0	4	5
1	Maschio	66,6	1	0	1	1	1	1	1	1	0	0	3+	7	3-Severe	1	0	1	2	0	0	0	1	0	0	2	4
1	Maschio	74,0	1	0	0	1	1	0	0	1	0	0	3+	7	2-Moderate	1	0	0	6	0	1	0	0	1	0	1	3
1	Maschio	57,3	1	0	0	0	0	0	0	0	0	0	0	3	1-Mild	0	0	0	15	0	1	0	0	1	0	0	0
1	Maschio	57,0	1	0	0	0	0	0	0	0	0	0	0	10	3-Severe	0	0	0	10	0	1	0	0	1	0	2	2
1	Maschio	37,7	1	0	0	0	0	0	0	0	0	0	0	2	1-Mild	0	0	0	4	0	0	0	0	0	0	0	0
1	Maschio	63,3	1	0	1	0	1	1	0	0	0	0	2	5	1-Mild	0	0	0	11	0	0	1	0	0	0	0	0
1	Maschio	54,9	1	0	0	0	0	0	0	0	0	0	0	11	3-Severe	0	0	1	15	1	1	0	0	1	0	3	4
1	Maschio	43,8	1	1	0	0	0	1	0	0	0	0	1	6	2-Moderate	1	1	1	14	1	1	0	1	1	1	1	5
1	Maschio	32,9	1	1	0	0	0	0	0	0	0	0	0	6	3-Severe	0	1	1	24	1	1	1	0	1	0	2	5
1	Femmina	32,8	0	0	0	0	0	0	0	0	1	0	1	4	1-Mild	0	0	0	5	0	1	0	0	1	0	0	0
1	Femmina	36,6	1	0	0	0	0	0	0	0	0	0	0	6	2-Moderate	0	0	0	3	0	1	0	0	0	0	0	0
1	Femmina	49,6	0	0	0	0	1	0	0	0	0	0	1	10	4-Critically	0	0	1	18	1	1	0	0	0	0	4	4
1	Maschio	67,8	0	0	0	1	1	1	0	0	0	0	3+	13	4-Critically	0	0	1	27	1	1	0	0	1	0	4	4
1	Maschio	67,3	1	0	1	0	1	1	0	0	0	0	2	5	3-Severe	0	0	0	6	0	1	0	1	0	0	2	2
1	Maschio	56,9	1	0	0	0	1	0	0	0	0	0	1	14	3-Severe	0	0	1	17	1	1	0	0	0	0	3	4
1	Maschio	60,7	1	0	0	0	0	0	0	0	0	0	0	5	3-Severe	1	1	1	31	1	1	0	0	1	1	3	5
1	Femmina	47,4	0	0	1	0	1	1	1	0	0	0	3+	4	2-Moderate	0	0	0	45	1	1	0	0	1	0	1	3
1	Femmina	36,9	1	0	0	0	0	0	0	1	0	0	1		2-Moderate	0	0	0	10	0	0	0	0	0	0	0	0
1	Femmina	68,7	1	0	0	0	0	0	0	0	0	0	0	9	4-Critically	0	0	1	32	0	1	1	1	1	0	4	4
1	Femmina	48,9	1	0	0	0	0	0	0	0	0	0	0	10	3-Severe	0	0	0	7	0	1	0	0	1	0	2	2
1	Maschio	44,6	1	1	0	0	1	1	0	0	0	0	2	6	2-Moderate	0	0	0	6	0	1	0	0	1	0	1	2
1	Maschio	59,6	1	0	0	0	0	0	0	1	0	0	1	11	3-Severe	0	0	0	9	0	1	0	0	1	0	2	2
1	Maschio	55,3	1	0	0	0	0	0	0	1	0	0	1	12	4-Critically	0	0	1	6	0	1	0	0	1	0	4	4
1	Maschio	56,4	0	0	1	1	0	1	0	0	0	1	3+	13	3-Severe	0	0	0	9	0	1	0	0	1	0	2	2
1	Maschio	70,8	1	0	0	0	1	1	0	0	0	0	2	7	4-Critically	1	0	1	7	0	0	1	0	0	0	4	4
1	Maschio	71,9	1	1	0	0	1	1	0	0	0	0	2	16	4-Critically	0	0	1	40	1	1	0	1	0	1	4	4
1	Femmina	57,9	1	0	0	0	0	0	0	0	0	0	0	2	2-Moderate	0	0	0	2	0	0	0	0	0	0	0	0
1	Maschio	67,2	1	0	0	0	0	0	0	0	0	0	0	11	4-Critically	1	1	1	21	1	1	1	0	0	1	4	5
1	Femmina	62,1	1	0	0	1	1	1	0	0	0	0	3+	7	2-Moderate	0	0	0	8	0	1	0	0	1	0	1	1
1	Maschio	67,6	1	1	0	0	1	0	0	0	0	0	1	5	3-Severe	0	0	1	18	0	1	1	0	0	0	2	4
1	Maschio	55,4	1	0	0	0	0	0	0	0	0	0	0	9	4-Critically	0	0	1	11	1	1	0	1	0	0	4	4
1	Maschio	46,4	0	0	0	0	0	0	0	0	0	0	0	10	3-Severe	0	0	1	25	1	1	0	0	0	1	2	4
1	Femmina	40,4	0	0	0	0	0	0	0	0	0	0	0	5	3-Severe	0	0	0	9	0	1	0	0	1	0	2	2
1	Maschio	61,5	1	0	0	1	0	0	0	0	0	0	1	18	3-Severe	0	0	0	16	1	1	0	0	0	0	3	3
1	Femmina	28,9	0	0	0	0	0	0	0	0	0	0	0	4	2-Moderate	0	1	1	47	0	1	1	1	1	0	0	5
1	Maschio	62,6	1	0	0	0	1	0	1	0	0	0	2	4	4-Critically	0	0	1	11	1	0	1	0	0	0	4	4
1	Femmina	58,7	1	0	0	0	1	1	0	0	0	0	2	7	4-Critically	0	0	1	9	0	1	1	1	0	0	4	4
1	Maschio	93,7	1	1	1	0	1	1	1	0	0	0	3+	14	3-Severe	0	0	0	18	1	1	0	0	1	0	3	3
1	Maschio	61,9	0	0	1	0	1	1	0	0	0	0	2	6	3-Severe	0	0	0	28	0	1	0	0	1	0	3	3
1	Maschio	51,3	1	1	0	0	0	0	0	0	0	0	0	8	3-Severe	0	0	0	17	0	1	0	1	1	0	2	2
1	Femmina	71,3	1	0	0	0	0	0	0	0	0	0	0	12	3-Severe	0	0	0	12	0	1	0	1	1	0	2	2
1	Femmina	34,0	0	0	0	0	0	1	0	1	0	0	2	6	4-Critically	0	0	1	7	0	1	0	0	1	0	4	4
1	Maschio	71,2	1	0	1	0	1	1	0	0	0	0	2	10	3-Severe	0	0	0	12	0	1	1	0	0	0	2	2
1	Maschio	88,6	1	0	0	0	0	0	1	1	0	0	2	0	2-Moderate	1	0	0	36	0	1	0	1	0	0	0	1
1	Maschio	53,9	1	0	0	0	0	0	0	0	0	0	0	11	4-Critically	0	1	1	48	0	1	1	1	1	0	5	5
1	Maschio	76,7	1	0	0	0	1	0	0	0	0	0	1	13	3-Severe	0	0	0	12	0	1	0	0	1	0	2	2
1	Maschio	51,6	1	0	0	0	0	1	0	0	0	0	1	2	2-Moderate	0	0	0	8	0	1	0	0	1	0	0	0
1	Maschio	37,5	1	0	0	0	0	0	0	0	0	0	0	4	2-Moderate	0	0	0	2	0	1	0	0	0	0	1	1
1	Femmina	69,6	1	0	0	0	0	0	0	0	0	0	0	5	3-Severe	0	0	0	12	0	1	0	0	1	0	2	2
1	Maschio	58,4	1	0	0	0	1	1	0	0	0	0	2	8	2-Moderate	0	0	0	17	1	1	0	1	1	0	1	2
1	Maschio	62,7	1	0	1	0	0	1	0	0	0	1	2	0	1-Mild	0	0	0	36	0	0	0	0	0	0	0	0
1	Maschio	61,8	1	0	0	0	0	0	0	0	0	0	0	10	4-Critically	1	1	1	12	0	1	1	1	1	0	5	5
1	Maschio	58,1	1	0	0	0	0	0	0	0	1	0	1	0	4-Critically	0	1	1	65	0	1	0	1	1	1	4	5
1	Maschio	50,0	1	0	0	0	1	1	0	0	0	0	2	8	4-Critically	0	1	1	37	1	1	0	1	1	0	4	5
1	Maschio	61,5	1	1	0	0	0	0	0	0	0	0	0	22	4-Critically	1	1	1	26	0	1	1	1	0	0	4	5
1	Maschio	85,0	1	0	1	1	1	1	1	0	0	0	3+	7	3-Severe	1	0	0	4	0	1	0	0	1	0	2	3
1	Femmina	47,5	0	0	1	1	0	1	0	0	0	0	2		2-Moderate	1	0	1	8	0	0	1	0	0	0	1	4
1	Femmina	56,5	1	0	0	0	1	1	0	0	1	1	3+	9	2-Moderate	0	0	0	8	0	1	0	0	0	0	0	0
1	Maschio	49,6	1	0	0	0	0	0	0	0	0	0	0	20	4-Critically	0	0	1	10	0	1	0	0	1	0	4	4
1	Femmina	72,7	1	0	0	0	0	0	0	0	0	0	0	13	2-Moderate	0	0	0	8	0	1	0	0	0	0	1	1
1	Maschio	28,6	1	0	0	0	0	0	0	0	1	1	2	10	2-Moderate	0	0	0	4	0	0	0	0	0	0	0	0
1	Femmina	61,5	1	1	0	0	1	1	0	0	0	0	2	15	3-Severe	0	0	0	8	1	1	0	0	0	0	2	2
1	Femmina	89,1	1	0	0	0	1	0	0	0	0	0	1	2	3-Severe	1	0	0	3	0	0	0	1	0	0	3	3
1	Femmina	79,8	1	0	0	1	1	0	0	0	0	0	2		3-Severe	0	0	1	13	0	1	1	1	1	0	2	4
1	Maschio	35,6	0	1	1	0	1	1	0	0	0	0	2	4	3-Severe	0	0	1	15	0	1	1	0	1	0	2	4
1	Maschio	51,7	1	0	0	0	1	0	0	0	0	0	1	10	2-Moderate	0	0	0	7	0	1	0	0	0	0	1	1
1	Maschio	47,1	0	0	0	0	0	0	0	0	0	0	0		2-Moderate	0	0	0	13	0	1	0	0	1	0	0	0
1	Maschio	34,4	1	0	0	0	1	0	0	0	0	0	1	9	4-Critically	1	1	0	6	1	1	0	1	1	0	5	5
1	Femmina	57,1	1	1	1	0	0	1	0	0	0	0	1	4	3-Severe	0	0	1	8	0	1	0	0	1	0	2	4
1	Maschio	60,7	1	0	0	0	0	1	0	0	0	0	1	10	2-Moderate	0	0	0	4	0	0	0	0	0	0	1	2
1	Maschio	58,3	1	0	0	0	1	0	0	0	0	0	1	8	4-Critically	0	0	1	18	1	1	0	1	1	0	4	4
1	Femmina	63,2	1	1	0	0	1	1	0	0	0	0	2	5	2-Moderate	0	1	1	5	0	1	0	0	1	0	0	5
1	Femmina	55,0	1	0	0	0	0	0	0	0	0	0	0	3	2-Moderate	0	0	0	19	0	1	1	0	1	0	1	1
1	Maschio	56,6	1	0	0	0	0	0	0	0	0	0	0	8	2-Moderate	0	0	0	7	0	1	0	0	0	0	1	1
1	Maschio	67,7	1	0	0	0	1	0	0	0	0	0	1	3	4-Critically	0	1	1	25	0	1	1	1	1	0	5	5
1	Femmina	68,7	1	0	0	0	1	0	0	0	1	0	2	13	4-Critically	0	1	1	60	0	0	0	1	0	1	4	5
1	Maschio	67,3	1	0	0	0	1	0	0	0	0	0	1	6	3-Severe	0	0	0	22	0	1	1	0	1	1	3	3
1	Maschio	47,6	1	1	0	0	0	0	0	0	0	0	0	8	3-Severe	0	0	0	9	0	1	0	0	1	0	2	2
1	Femmina	55,2	1	0	1	0	0	1	0	0	0	0	1	8	2-Moderate	0	0	1	25	1	1	1	0	1	0	1	4
1	Femmina	94,8	1	0	0	1	1	0	1	0	1	0	3+	2	4-Critically	1	0	1	13	0	0	0	0	0	0	4	4
1	Maschio	75,9	1	0	0	0	1	0	0	0	0	0	1	18	4-Critically	0	0	1	11	0	1	0	0	1	0	4	4
1	Femmina	28,0	1	0	0	0	0	1	0	0	0	0	1	9	2-Moderate	0	0	0	19	0	0	0	1	0	0	0	0
1	Maschio	44,4	1	0	0	0	1	0	0	0	1	0	2	14	3-Severe	0	0	0	3	0	1	0	0	0	0	2	2
1	Maschio	55,1	1	0	0	0	1	0	0	0	0	0	1	10	3-Severe	0	0	0	9	0	1	0	0	0	0	2	2
1	Femmina	41,7	1	0	0	0	0	0	0	0	0	0	0	12	4-Critically	0	0	1	8	0	1	0	0	0	1	4	4
1	Maschio	35,2	1	0	0	1	0	0	0	0	0	0	1	10	2-Moderate	0	0	0	2	0	1	0	0	0	0	0	0
1	Femmina	73,9	1	0	0	0	0	0	0	0	0	0	0	6	4-Critically	1	1	1	3	0	0	0	1	0	0	4	5
1	Maschio	48,2	0	0	0	0	0	0	0	0	0	0	0	8	4-Critically	0	1	1	31	0	1	0	1	1	1	5	5
1	Maschio	44,8	1	0	0	1	0	0	0	0	0	0	1	2	3-Severe	0	0	0	16	1	1	0	0	1	0	2	2
1	Maschio	48,1	1	0	0	0	1	0	0	0	0	0	1	2	3-Severe	0	1	1	26	1	1	0	1	1	0	2	5
1	Femmina	72,8	1	0	0	0	1	0	0	0	0	0	1	1	3-Severe	0	0	0	12	0	1	0	1	1	0	2	2
1	Maschio	56,6	1	0	0	0	1	0	0	0	0	0	1	9	2-Moderate	0	0	0	14	0	1	0	0	1	0	1	1
1	Maschio	53,8	0	0	0	0	0	0	0	0	0	0	0	21	3-Severe	0	0	1	11	0	1	0	0	1	0	2	4
1	Femmina	46,3	0	0	0	0	0	0	0	0	0	0	0	7	4-Critically	0	1	1	52	0	1	1	1	0	0	4	5
1	Femmina	53,5	1	0	0	0	0	0	0	0	0	0	0	15	4-Critically	0	0	1	44	1	1	0	1	1	0	4	4
1	Femmina	52,7	1	0	0	0	1	0	0	0	0	0	1	15	3-Severe	0	0	0	16	0	1	0	1	1	0	2	2
1	Maschio	64,3	1	0	0	0	0	0	0	0	0	0	0	8	2-Moderate	0	0	0	8	0	1	0	0	1	0	1	1
1	Maschio	65,8	1	1	0	0	1	1	0	0	0	0	2	8	2-Moderate	0	0	0	7	0	1	0	0	1	0	1	1
1	Maschio	40,7	0	1	0	0	0	1	0	0	0	0	1	3	4-Critically	1	1	1	19	0	1	1	1	1	0	4	5
1	Femmina	58,8	1	0	0	0	1	1	0	0	0	0	2	12	3-Severe	0	0	0	16	0	1	0	1	0	0	2	2
1	Maschio	52,5	1	0	0	0	0	1	0	0	0	0	1	10	4-Critically	0	0	1	19	0	1	1	1	1	1	4	4
1	Maschio	71,7	1	0	0	0	1	0	1	0	1	0	3+	4	1-Mild	0	0	0	52	0	1	0	1	1	0	0	1
1	Maschio	52,3	0	0	0	0	1	0	0	0	0	0	1	11	3-Severe	0	0	0	14	0	1	0	1	1	0	2	2
1	Femmina	43,8	0	0	0	0	0	0	0	0	0	0	0	16	2-Moderate	0	0	0	13	0	1	0	0	1	0	0	0
1	Femmina	50,3	0	0	0	0	0	0	0	0	0	0	0	4	2-Moderate	0	0	0	13	0	0	0	0	0	0	0	0
1	Maschio	38,3	1	0	0	0	0	0	1	0	0	0	1	17	2-Moderate	0	0	0	7	0	1	0	0	1	0	0	0
1	Femmina	51,6	1	0	0	0	1	1	0	1	0	0	3+	5	3-Severe	0	0	0	8	0	0	0	1	0	0	2	2
1	Femmina	56,3	1	0	0	0	0	0	0	0	0	0	0	9	2-Moderate	0	0	0	9	0	1	0	1	1	0	1	1
1	Maschio	29,3	0	0	0	0	0	0	0	0	0	0	0	2	2-Moderate	0	0	0	18	0	1	1	0	1	0	0	0
1	Femmina	56,4	1	0	0	0	0	0	0	0	0	0	0	9	2-Moderate	0	0	0	5	0	1	0	0	1	0	1	1
1	Maschio	57,1	0	0	0	0	1	0	0	0	0	0	1	6	2-Moderate	0	0	0	13	0	1	0	0	0	0	0	0
1	Maschio	55,6	0	0	0	0	0	0	0	0	0	0	0	8	2-Moderate	0	0	0	9	0	1	0	0	1	0	1	1
1	Maschio	26,3	0	0	0	0	0	0	0	0	0	0	0	10	1-Mild	0	0	0	13	0	0	0	0	0	0	0	0
1	Maschio	68,2	1	0	0	0	1	0	0	0	0	0	1		4-Critically	1	1	0	14	0	1	0	1	1	1	5	5
1	Maschio	63,6	1	0	0	0	1	0	0	0	0	0	1	10	4-Critically	1	1	1	11	1	1	0	0	1	0	4	5
1	Maschio	58,5	0	0	0	0	1	0	1	0	1	0	3+	9	2-Moderate	0	0	0	7	0	1	0	0	1	0	0	1
1	Femmina	73,1	1	0	0	1	1	1	0	0	0	0	3+	7	2-Moderate	1	0	0	7	0	0	1	1	0	1	1	2
1	Maschio	78,6	1	0	1	0	1	1	0	0	0	1	3+	3	2-Moderate	0	0	0	16	0	1	0	1	1	0	1	1
1	Maschio	67,6	1	0	0	1	1	1	0	0	0	0	3+	1	1-Mild	0	0	0	21	0	0	0	1	0	0	0	0
1	Maschio	49,6	0	0	0	0	0	0	0	0	0	1	1	31	2-Moderate	0	0	0	49	0	1	0	1	0	0	0	0
1	Maschio	71,6	1	0	1	0	1	1	0	0	0	0	2	18	4-Critically	0	0	1	14	0	1	0	1	0	1	4	4
1	Femmina	50,2	1	0	0	0	1	0	0	0	0	0	1	11	2-Moderate	0	0	0	5	0	1	0	0	1	0	0	0
1	Maschio	50,7	0	1	0	0	0	1	0	1	1	0	3+	11	3-Severe	1	1	1	5	0	1	1	1	1	0	3	5
1	Maschio	73,5	0	0	0	0	0	0	0	0	0	0	0	7	3-Severe	0	0	1	35	0	1	0	1	0	0	2	4
1	Femmina	64,3	1	0	0	0	0	0	0	1	0	0	1	3	2-Moderate	1	0	0	9	0	1	0	0	0	0	1	3
1	Femmina	47,6	1	0	0	0	0	0	0	0	0	0	0	9	2-Moderate	0	0	0	9	0	1	0	0	0	0	0	0
1	Maschio	57,9	1	0	0	0	0	0	0	0	0	0	0	5	2-Moderate	0	0	0	5	0	1	0	0	0	0	1	1
1	Maschio	69,3	0	1	0	0	1	0	0	0	0	0	1	4	4-Critically	0	0	1	11	0	1	0	1	1	0	4	4
1	Maschio	51,2	0	0	0	1	1	0	0	0	0	0	2	8	3-Severe	0	0	0	11	0	1	0	1	0	0	2	2
1	Maschio	60,8	0	1	0	0	0	0	0	0	0	0	0	20	3-Severe	0	0	0	11	0	1	0	0	0	0	2	2
1	Femmina	32,5	0	1	0	0	0	0	0	0	0	0	0	5	3-Severe	0	0	0	11	0	1	1	0	0	0	2	2
1	Femmina	60,7	0	0	0	0	0	0	0	0	0	0	0	9	3-Severe	0	0	0	11	0	1	0	0	0	0	2	2
1	Maschio	54,4	0	0	0	0	1	0	1	0	0	1	3+	2	1-Mild	0	0	0	32	0	1	0	0	1	0	0	0
1	Maschio	65,9	1	0	0	0	0	0	0	0	0	0	0	15	4-Critically	1	0	1	8	1	1	0	1	0	1	4	4
1	Maschio	41,2	0	0	0	0	0	0	0	0	1	0	1	2	1-Mild	0	0	0	19	0	0	0	0	0	0	0	0
1	Maschio	58,9	1	0	0	0	1	0	0	0	0	0	1	35	4-Critically	1	1	0	9	1	1	0	1	0	1	5	5
1	Maschio	63,9	1	1	0	0	1	1	0	0	0	0	2	23	4-Critically	1	1	0	1	0	1	0	1	0	0	5	5
1	Maschio	71,3	0	0	0	0	0	0	0	1	0	0	1	14	3-Severe	0	0	0	11	0	1	0	1	0	0	2	2
1	Femmina	73,5	1	0	0	0	1	0	0	0	0	0	1	33	2-Moderate	0	0	0	6	0	1	0	0	0	0	0	0
1	Femmina	58,2	1	0	0	0	0	1	0	0	0	0	1		1-Mild	0	0	0	10	0	1	0	0	0	0	0	0
1	Maschio	55,6	1	0	0	0	1	0	0	0	0	0	1	26	4-Critically	1	1	0	5	0	1	0	1	1	0	5	5
1	Maschio	70,7	1	0	0	0	1	0	0	0	0	0	1	12	4-Critically	1	1	1	17	0	1	0	0	1	0	4	5
1	Maschio	53,7	0	1	0	0	1	1	1	0	0	0	3+	32	2-Moderate	0	0	0	23	0	0	0	1	0	0	0	0
1	Maschio	34,1	0	1	0	0	0	0	0	0	0	0	0	3	2-Moderate	0	0	0	11	0	1	0	1	0	0	1	1
1	Maschio	54,9	0	0	0	0	1	0	0	0	0	0	1	22	4-Critically	0	1	0	52	0	0	0	1	0	0	5	5
1	Maschio	49,6	1	1	0	1	0	1	0	0	0	0	2	4	2-Moderate	0	0	0	10	0	1	0	0	0	0	0	0
1	Maschio	73,1	1	0	0	0	1	1	0	0	0	0	2	10	3-Severe	0	0	0	11	1	0	0	0	0	0	2	2
1	Femmina	67,3	1	1	1	0	1	1	0	0	0	0	2	6	4-Critically	1	0	1	8	0	1	1	0	0	0	4	4
1	Femmina	60,8	0	0	0	0	1	0	0	0	1	0	2	4	3-Severe	0	0	0	11	0	1	0	1	0	0	2	2
1	Femmina	56,6	0	1	1	0	0	1	1	1	0	1	3+	5	2-Moderate	0	0	0	25	0	1	0	0	0	0	0	0
1	Femmina	45,0	0	0	0	0	0	0	0	0	0	0	0	9	2-Moderate	0	0	0	4	0	1	0	0	0	0	0	0
1	Femmina	91,7	1	0	0	0	1	0	0	0	0	0	1	1	2-Moderate	0	0	0	18	0	1	0	1	0	0	1	1
1	Maschio	61,4	0	0	0	0	1	1	0	0	0	0	2	5	3-Severe	0	0	1	13	0	1	0	1	0	0	2	4
1	Maschio	78,6	1	0	0	1	1	0	1	0	0	0	3+	17	2-Moderate	0	0	0	16	0	0	1	1	0	0	1	1
1	Maschio	28,3	0	1	0	0	0	0	0	0	0	0	0	9	4-Critically	0	1	1	18	0	1	1	1	1	1	5	5
1	Femmina	50,0	0	0	0	0	0	0	0	0	0	0	0	41	2-Moderate	0	0	0	6	0	1	0	1	0	0	0	0
1	Maschio	52,0	0	1	0	0	0	0	0	0	0	0	0	15	3-Severe	0	0	0	9	0	0	0	1	0	0	2	2
1	Femmina	44,7	0	0	0	0	0	0	0	0	0	0	0	9	1-Mild	0	0	0	13	0	1	0	1	0	0	0	0
1	Femmina	47,3	1	0	0	0	0	0	0	0	0	0	0	4	2-Moderate	0	0	0	11	0	1	0	1	0	0	0	0
1	Femmina	58,9	1	0	0	0	1	0	0	0	0	0	1	17	1-Mild	0	0	0	7	0	0	0	0	0	0	0	0
1	Femmina	44,2	1	1	0	0	0	0	0	0	1	0	1	11	4-Critically	0	1	1	50	0	1	0	1	0	0	5	5
1	Maschio	73,0	1	0	0	0	0	0	0	0	0	0	0	18	4-Critically	1	1	1	37	0	0	0	0	0	1	4	5
1	Maschio	61,5	0	0	0	0	0	0	0	0	0	0	0	22	3-Severe	1	1	1	33	0	1	0	1	0	1	3	5
1	Maschio	55,7	1	0	0	0	0	0	1	1	0	0	2	17	4-Critically	1	1	0	24	1	1	0	1	1	1	5	5
1	Maschio	79,4	1	0	0	0	0	1	0	0	0	0	1	14	2-Moderate	0	0	0	12	0	1	0	1	0	0	1	1
1	Femmina	30,6	0	0	0	1	1	0	0	0	1	0	3+	1	1-Mild	0	0	0	16	0	0	0	0	0	0	0	0
1	Femmina	56,9	1	0	0	0	0	0	0	0	0	0	0		4-Critically	1	1	0	12	0	1	0	1	1	0	5	5
1	Femmina	49,3	0	0	0	0	1	1	0	0	0	0	2	6	4-Critically	0	1	1	52	1	0	0	1	0	0	4	5
1	Femmina	34,2	1	0	0	0	0	0	0	0	0	0	0	43	2-Moderate	0	0	0	7	0	0	0	1	0	0	1	1
1	Maschio	79,4	1	0	0	0	1	1	0	1	1	0	3+	12	2-Moderate	1	0	0	46	0	1	0	1	0	0	0	0
1	Maschio	57,5	1	1	1	1	1	1	0	0	0	0	3+	9	4-Critically	0	0	1	24	0	0	1	1	0	0	4	4
1	Maschio	58,3	0	0	0	0	1	1	1	0	0	0	3+	0	2-Moderate	1	0	0	11	0	1	0	0	0	0	1	1
1	Maschio	35,3	0	0	0	0	0	0	0	0	0	0	0	10	2-Moderate	0	0	0	6	0	1	0	0	0	0	0	1
1	Maschio	33,3	0	0	0	0	0	0	0	0	0	0	0	8	2-Moderate	0	0	0	7	0	1	0	0	0	0	1	1
1	Femmina	54,6	1	1	0	0	0	1	0	1	0	0	2	10	4-Critically	0	0	1	28	0	1	1	1	0	0	4	4
1	Maschio	58,6	1	0	0	1	0	0	0	0	0	0	1	10	3-Severe	0	0	0	5	0	0	0	1	0	0	2	2
1	Maschio	72,7	1	0	0	1	1	0	0	0	0	0	2		4-Critically	1	1	0	12	0	1	1	0	0	0	5	5
1	Maschio	67,9	1	1	1	1	1	1	0	0	0	0	3+	10	2-Moderate	0	0	0	8	0	1	0	1	0	0	1	1
1	Maschio	78,5	1	0	1	0	1	1	0	0	0	0	2	14	2-Moderate	0	0	0	18	0	0	0	1	0	0	1	2
1	Femmina	54,1	0	0	1	0	0	1	0	0	0	0	1	7	4-Critically	0	0	1	20	1	1	0	1	1	0	4	4
1	Femmina	91,5	1	0	0	0	1	0	1	0	0	0	2	2	2-Moderate	0	0	0	51	0	1	0	0	0	0	1	2
1	Maschio	47,0	0	1	0	1	1	1	0	0	0	0	3+	36	2-Moderate	0	0	0	24	0	0	0	0	0	0	0	1
1	Femmina	57,8	0	0	0	0	1	0	0	0	0	0	1	6	2-Moderate	0	1	1	52	1	1	1	0	0	0	1	5
1	Maschio	24,2	1	1	1	0	0	1	0	0	0	0	1	5	4-Critically	1	1	1	97	0	0	1	0	0	0	4	5
1	Maschio	40,1	0	0	0	0	0	0	0	0	0	0	0	11	4-Critically	0	0	1	23	0	0	0	0	0	0	4	4
1	Maschio	77,7	1	0	0	0	1	0	0	1	0	0	2	40	2-Moderate	0	0	0	11	0	0	0	0	0	0	0	1
1	Maschio	32,4	0	0	0	0	0	0	0	0	0	0	0	7	3-Severe	0	0	1	19	0	1	1	1	0	0	2	4
1	Maschio	58,0	0	0	1	0	0	1	0	0	0	0	1	3	3-Severe	0	0	0	7	0	0	0	1	0	0	2	2
1	Maschio	33,0	0	0	0	0	0	0	0	0	0	0	0	2	3-Severe	0	0	0	14	0	1	0	1	0	0	2	2
1	Femmina	86,4	1	0	0	0	1	1	0	1	0	0	3+	19	2-Moderate	1	0	0	30	0	1	0	0	0	0	1	1
1	Femmina	82,0	1	0	0	1	1	1	0	0	0	0	3+	16	2-Moderate	1	0	0	27	0	1	0	1	0	0	1	3
1	Maschio	84,3	1	0	0	0	1	0	1	0	0	0	2	14	3-Severe	1	0	1	11	0	0	0	0	0	1	3	4
1	Femmina	64,3	0	0	0	0	1	1	0	0	0	0	2	17	2-Moderate	0	0	0	15	0	0	0	1	0	0	0	0
1	Femmina	48,2	0	0	1	0	1	1	1	0	0	0	3+	9	2-Moderate	0	0	0	16	0	0	0	0	0	0	1	1
1	Maschio	38,2	0	0	0	0	0	0	0	0	0	0	0	8	2-Moderate	0	0	1	31	0	1	0	1	1	1	1	4
1	Maschio	37,3	1	1	0	1	0	1	0	0	0	0	2	10	2-Moderate	0	0	0	11	0	0	1	0	0	0	1	2
1	Maschio	48,5	0	0	0	0	0	0	0	0	0	0	0	14	4-Critically	0	1	1	47	0	1	0	1	0	0	4	5
1	Maschio	51,6	0	0	0	0	0	0	0	0	0	0	0	24	4-Critically	1	1	0	19	0	1	0	0	0	1	5	5
1	Maschio	52,9	1	0	1	0	0	1	0	0	0	0	1	34	2-Moderate	0	0	0	9	0	0	0	1	0	0	0	0
1	Femmina	34,2	1	0	0	0	0	0	0	0	1	0	1	7	2-Moderate	0	0	0	8	0	1	0	1	0	0	1	1
1	Maschio	72,5	1	0	0	0	1	1	0	1	0	0	3+	1	4-Critically	0	0	1	20	0	0	0	1	0	0	4	4
1	Maschio	31,0	0	0	0	0	0	0	0	0	0	0	0	14	2-Moderate	0	0	0	6	0	1	0	1	0	0	0	0
1	Maschio	48,9	1	0	0	0	0	0	0	0	0	0	0	13	3-Severe	0	0	0	56	0	1	0	1	0	1	2	3
1	Maschio	37,2	1	0	0	0	0	0	0	1	1	0	2	0	1-Mild	0	0	0	35	0	1	0	0	0	0	0	1
1	Maschio	76,8	1	0	0	0	1	0	0	1	0	0	2	1	2-Moderate	0	0	0	49	0	0	0	0	0	0	1	2
1	Femmina	81,0	1	1	0	1	0	1	0	0	0	0	2	44	2-Moderate	0	0	0	75	0	0	0	0	0	0	1	1
1	Maschio	65,1	1	0	0	0	1	1	0	0	0	0	2	3	3-Severe	0	0	0	35	0	0	1	0	0	0	2	3
1	Femmina	30,9	0	0	0	0	0	0	0	0	0	0	0	4	2-Moderate	0	0	0	13	0	0	0	1	0	0	0	0
1	Femmina	24,5	1	1	0	0	0	0	0	0	0	0	0	1	2-Moderate	0	0	0	26	0	0	0	1	0	0	0	0
1	Maschio	40,7	0	0	0	0	0	0	0	0	0	0	0	4	1-Mild	0	0	0	15	0	1	0	0	0	0	0	0
1	Femmina	94,5	1	0	0	0	1	0	0	0	0	0	1	10	3-Severe	1	0	0	23	0	0	0	0	0	0	2	3
1	Femmina	82,0	1	0	0	1	0	0	0	0	0	0	1	2	2-Moderate	0	0	0	8	0	1	0	1	0	0	1	1
1	Maschio	38,5	0	0	0	1	0	0	0	0	0	0	1	1	2-Moderate	0	0	0	8	0	1	0	1	0	1	1	1
1	Maschio	41,8	0	0	0	0	0	0	1	0	1	1	3+	6	2-Moderate	0	0	0	49	0	0	0	1	0	0	0	0
1	Maschio	61,4	1	0	0	1	1	1	0	1	0	0	3+	9	4-Critically	0	1	1	66	0	1	0	0	1	0	4	5
1	Maschio	73,8	1	0	0	0	1	0	0	0	0	0	1	4	4-Critically	0	0	1	35	1	1	0	1	1	0	4	4
1	Maschio	50,9	1	0	0	0	1	0	0	0	0	0	1	11	4-Critically	1	0	1	3	0	1	0	1	1	0	4	4
1	Maschio	78,6	1	0	0	0	1	0	0	0	0	0	1	6	4-Critically	0	0	1	22	1	1	0	0	1	0	4	4
1	Maschio	72,6	1	0	1	0	1	1	0	0	0	0	2	13	4-Critically	1	0	1	4	0	1	0	1	0	0	4	4
1	Femmina	84,5	1	0	0	1	1	1	0	0	0	0	3+	12	2-Moderate	0	0	0	3	0	1	0	1	1	0	0	0
1	Femmina	81,3	1	0	0	0	1	0	0	0	0	0	1	10	2-Moderate	0	0	1	25	0	1	0	1	1	0	1	4
1	Maschio	76,1	1	0	0	0	0	0	0	0	0	0	0	1	3-Severe	1	0	1	3	0	1	0	1	1	0	3	4
1	Maschio	76,8	1	0	0	1	1	0	1	0	0	0	3+	2	3-Severe	0	0	1	7	1	1	0	1	1	1	2	4
1	Maschio	62,8	1	0	0	0	1	0	0	0	0	0	1	0	2-Moderate	0	0	1	30	1	1	0	1	0	0	1	4
1	Femmina	88,8	1	0	0	0	1	0	0	1	0	0	2	0	2-Moderate	1	0	0	11	0	0	0	1	0	0	1	1
1	Maschio	83,5	1	0	0	0	1	0	0	0	0	0	1	3	4-Critically	1	0	1	8	0	1	0	1	1	0	4	4
1	Maschio	76,6	0	0	0	0	0	0	0	0	0	0	0	7	4-Critically	1	0	1	12	1	1	0	0	1	0	4	4
1	Femmina	96,8	1	0	1	1	1	1	0	0	1	0	3+	1	2-Moderate	1	0	0	12	0	0	0	1	0	0	1	2
1	Maschio	46,9	0	0	0	0	0	0	0	0	0	0	0	10	2-Moderate	0	0	0	15	0	1	0	1	1	0	1	1
1	Maschio	75,7	1	0	0	1	1	1	0	0	0	0	3+	2	2-Moderate	1	0	0	9	0	0	0	1	0	0	1	2
1	Maschio	77,1	1	0	0	0	0	0	0	0	0	0	0	11	4-Critically	1	0	1	6	0	0	0	1	0	0	4	4
1	Maschio	34,5	0	0	0	0	0	0	0	0	0	0	0	4	2-Moderate	0	0	0	11	0	1	0	1	1	0	0	0
1	Maschio	62,4	1	1	0	0	0	0	0	0	0	0	0	7	4-Critically	0	0	1	2	1	1	0	1	1	0	4	4
1	Femmina	79,6	1	0	0	0	1	0	0	0	0	0	1	7	3-Severe	0	0	0	31	1	1	0	1	0	1	3	3
1	Femmina	77,4	1	1	0	0	1	0	0	1	0	0	2	5	3-Severe	0	0	1	21	1	1	0	1	1	1	2	4
1	Maschio	71,1	1	1	0	0	1	1	1	0	0	0	3+	7	4-Critically	1	0	1	8	1	1	0	0	1	0	4	4
1	Maschio	63,2	1	0	1	1	0	1	0	0	0	1	3+	12	2-Moderate	0	0	0	23	0	0	0	0	0	0	1	1
1	Maschio	54,1	0	1	0	0	0	0	0	1	0	0	1	5	4-Critically	1	0	1	5	1	1	0	1	1	0	4	4
1	Maschio	53,8	1	1	0	0	1	1	0	0	0	0	2	10	4-Critically	1	0	1	6	1	0	0	1	0	1	4	4
1	Maschio	76,9	1	0	0	0	1	0	0	1	1	0	3+	6	4-Critically	0	0	1	26	1	1	0	1	0	0	4	4
1	Maschio	41,1	0	0	0	0	0	0	0	0	0	0	0	7	4-Critically	0	0	1	21	0	1	0	1	1	0	4	4
1	Femmina	85,2	1	0	0	0	1	0	1	0	0	0	2	22	3-Severe	0	0	1	20	1	1	0	1	1	1	2	4
1	Femmina	62,9	1	1	0	0	1	0	0	1	0	0	2	19	4-Critically	0	0	1	26	1	1	0	1	1	1	4	4
1	Maschio	64,0	1	0	0	0	1	0	0	0	0	0	1	7	2-Moderate	0	0	0	8	0	1	0	0	0	0	0	0
1	Maschio	62,7	1	0	0	0	0	0	0	0	0	0	0	13	2-Moderate	0	0	0	5	0	1	0	1	1	0	1	1
1	Maschio	50,7	0	0	1	0	0	1	0	0	0	0	1	6	4-Critically	0	0	1	8	0	1	0	0	1	0	4	4
1	Femmina	75,0	1	0	0	1	0	0	0	0	0	0	1	14	4-Critically	1	0	1	15	1	1	0	1	1	0	4	4
1	Femmina	66,6	1	0	0	0	0	0	0	0	0	0	0	15	4-Critically	0	0	1	6	1	1	0	1	1	0	4	4
1	Femmina	81,1	1	0	0	1	1	1	0	0	0	0	3+	0	2-Moderate	0	0	1	24	0	1	0	1	1	0	1	4
1	Femmina	83,0	1	0	0	0	1	0	0	0	1	0	2	1	3-Severe	1	0	0	0	0	0	0	0	0	0	3	3
1	Maschio	64,1	1	0	0	0	1	0	1	1	0	0	3+	14	4-Critically	0	0	1	29	1	1	0	1	1	1	4	4
1	Maschio	47,4	1	0	0	0	0	0	0	0	0	0	0	5	4-Critically	0	0	1	16	0	1	0	0	1	0	4	4
1	Maschio	81,7	1	0	1	0	1	1	0	1	0	0	3+	10	3-Severe	1	0	0	5	0	1	0	1	1	0	3	3
1	Maschio	47,6	1	0	0	0	0	0	0	0	0	0	0	8	4-Critically	0	0	1	19	0	1	0	1	1	0	4	4
1	Maschio	67,6	1	1	0	1	1	1	0	1	0	0	3+	3	3-Severe	1	0	0	0	0	0	0	1	0	0	3	3
1	Femmina	43,1	0	0	0	0	0	0	0	0	0	0	0	12	3-Severe	0	1	0	0	1	0	0	1	0	0	2	5
1	Maschio	80,4	1	0	0	0	0	0	0	0	0	0	0	8	4-Critically	1	0	1	5	1	1	0	1	1	0	4	4
1	Femmina	35,5	1	1	0	0	0	1	0	0	0	0	1	4	3-Severe	0	0	0	40	1	1	0	1	1	0	3	3
1	Maschio	42,9	0	0	0	0	0	0	0	0	0	0	0	9	2-Moderate	0	0	1	23	1	1	0	1	1	1	1	4
1	Femmina	67,0	0	0	1	0	1	1	0	0	0	0	2	7	2-Moderate	0	0	0	7	0	1	0	1	1	0	1	1
1	Femmina	72,2	1	1	0	0	0	1	0	1	0	0	2	8	3-Severe	0	0	0	32	1	1	0	0	1	0	3	3
1	Femmina	60,6	0	0	0	0	0	0	0	0	0	0	0	14	4-Critically	0	0	1	27	1	1	0	1	1	1	4	4
1	Maschio	65,1	1	0	0	1	1	0	0	0	0	0	2	21	2-Moderate	0	0	1	35	1	1	0	0	1	0	0	4
1	Maschio	57,3	1	1	0	0	1	0	0	0	0	0	1	0	4-Critically	0	1	0	29	0	1	1	1	1	0	5	5
1	Maschio	52,6	1	1	0	0	0	1	0	0	0	0	1	6	3-Severe	0	0	1	40	0	1	0	1	1	0	2	4
1	Maschio	53,2	0	0	0	0	0	0	0	0	0	0	0	1	4-Critically	0	1	1	44	1	1	1	1	1	0	4	5
1	Maschio	71,4	0	1	0	0	1	0	0	0	0	0	1	25	2-Moderate	0	0	0	25	0	0	0	1	0	0	1	1
1	Maschio	68,2	1	0	0	0	0	0	0	0	0	0	0	12	4-Critically	0	0	1	35	1	1	0	1	1	1	4	4
1	Maschio	56,5	1	1	0	0	0	0	0	0	0	0	0	0	4-Critically	0	0	1	30	0	0	0	1	0	1	4	4
1	Maschio	75,6	1	1	0	0	1	0	0	0	0	0	1	5	4-Critically	0	0	1	43	1	1	0	1	1	0	4	4
1	Maschio	81,8	1	0	0	0	1	0	0	0	0	0	1	7	2-Moderate	0	0	1	43	0	1	0	1	1	0	0	4
1	Femmina	84,4	1	0	0	1	0	0	0	0	0	0	1	9	4-Critically	0	0	1	21	1	1	0	1	1	1	4	4
1	Femmina	77,8	1	0	0	0	0	0	0	1	0	0	1	3	2-Moderate	0	0	0	18	1	1	0	1	1	1	1	1
1	Maschio	68,6	1	0	0	0	1	0	0	0	0	0	1	4	2-Moderate	0	0	1	17	1	1	0	1	1	1	0	4
1	Maschio	76,9	1	0	0	1	1	0	0	0	0	0	2	9	2-Moderate	0	0	1	16	0	1	0	1	1	1	1	4
1	Femmina	77,8	1	0	0	0	1	0	1	0	0	0	2	4	2-Moderate	0	0	0	27	0	1	0	1	1	0	0	1
1	Femmina	58,9	1	1	0	0	0	0	0	0	0	0	0	9	2-Moderate	0	0	0	9	0	1	0	1	1	0	1	1
1	Maschio	71,2	1	0	0	0	1	0	0	0	0	0	1	6	3-Severe	0	0	1	26	1	1	0	1	1	0	2	4
1	Maschio	59,5	1	0	1	0	0	1	0	0	0	0	1	9	2-Moderate	0	1	1	68	1	1	0	1	1	0	1	5
1	Maschio	89,0	1	0	0	0	1	1	0	0	0	0	2	4	2-Moderate	1	0	1	5	0	1	0	1	0	0	1	4
1	Maschio	40,6	1	0	0	1	0	0	0	0	0	0	1	8	2-Moderate	0	0	0	5	0	1	0	0	1	0	0	0
1	Maschio	80,0	1	0	0	0	1	0	0	0	0	0	1	2	4-Critically	1	0	1	12	1	1	0	1	1	0	4	4
1	Femmina	41,6	0	0	0	0	0	0	0	0	0	0	0	22	2-Moderate	0	0	0	9	0	1	0	0	1	0	0	0
1	Femmina	70,3	0	0	0	0	1	0	0	0	0	0	1	8	4-Critically	0	0	1	26	1	1	0	1	1	1	4	4
1	Maschio	69,9	1	0	0	0	1	0	0	0	0	0	1	13	4-Critically	0	0	1	35	1	1	0	1	1	1	4	4
1	Maschio	79,1	1	0	0	1	1	0	0	0	0	0	2	6	2-Moderate	0	0	1	15	0	1	0	1	1	1	1	4
1	Maschio	84,1	1	1	0	0	1	0	0	0	0	0	1	10	2-Moderate	0	0	0	16	0	1	0	1	0	0	1	1
1	Maschio	48,3	1	0	0	0	0	0	0	0	0	0	0	11	4-Critically	1	0	1	4	0	1	0	0	1	0	4	4
1	Femmina	65,1	1	0	0	0	1	0	0	0	0	0	1	8	4-Critically	1	1	1	10	1	1	0	1	1	0	4	5
1	Maschio	70,2	1	0	0	0	0	0	0	0	0	0	0	9	3-Severe	0	1	0	42	0	1	0	0	1	0	3	5
1	Maschio	62,7	1	0	0	0	0	1	0	0	0	0	1	8	2-Moderate	0	0	1	28	1	1	0	1	1	1	1	4
1	Maschio	59,4	1	0	0	0	1	0	0	0	0	0	1	1	3-Severe	0	0	1	28	1	1	0	1	0	0	2	4
1	Maschio	60,5	1	1	0	0	0	1	0	0	0	0	1	7	2-Moderate	0	0	0	26	0	1	0	1	1	0	1	1
1	Maschio	67,8	1	0	1	0	1	1	0	0	0	0	2	4	4-Critically	1	0	1	7	0	1	0	1	0	0	4	4
1	Maschio	76,5	1	0	1	0	1	1	0	0	0	0	2	7	4-Critically	1	0	1	6	0	0	0	1	0	0	4	4
1	Maschio	88,4	1	0	0	0	1	0	0	0	0	0	1	1	1-Mild	0	0	0	23	0	0	0	1	0	0	0	0
1	Femmina	72,7	1	0	0	1	1	0	0	0	1	0	3+	3	4-Critically	1	0	1	0	0	1	0	0	1	0	4	4
1	Maschio	75,1	1	0	0	0	1	0	0	0	0	0	1	13	4-Critically	0	1	1	25	0	1	0	1	1	0	4	5
1	Maschio	80,1	1	0	1	0	1	1	0	0	0	0	2	10	2-Moderate	1	0	0	6	0	1	0	1	1	0	1	3
1	Maschio	78,0	1	0	1	0	1	1	1	0	0	0	3+	1	2-Moderate	0	0	1	18	0	0	0	1	0	1	1	4
1	Femmina	81,2	1	0	0	0	1	0	0	0	0	0	1	4	4-Critically	0	0	1	13	0	1	0	1	0	0	4	4
1	Maschio	67,0	1	0	0	1	0	0	0	0	0	0	1	8	4-Critically	1	1	1	7	1	1	1	1	1	0	4	5
1	Maschio	67,2	1	0	0	1	1	0	0	0	0	0	2	0	4-Critically	1	0	1	5	0	1	0	1	1	0	4	4
1	Maschio	56,0	1	0	0	0	0	0	0	0	0	0	0	13	4-Critically	0	0	1	22	1	1	0	1	0	0	4	4
1	Femmina	50,3	0	1	0	0	0	1	0	0	0	0	1	7	4-Critically	1	0	1	15	0	1	0	0	1	0	4	4
1	Maschio	50,5	1	1	0	0	0	0	0	0	0	0	0		4-Critically	1	0	1	9	0	1	0	1	0	0	4	4
2	Maschio	59,7	1	0	1	0	0	1	0	0	1	1	3+	0	1-Mild	0	0	0	60	0	0	0	1	0	0	0	0
1	Femmina	26,7	1	0	0	0	0	0	0	0	0	0	0	5	1-Mild	0	0	0	4	0	0	0	1	0	0	0	0
1	Maschio	23,0	0	0	0	1	0	0	0	0	0	0	1	0	2-Moderate	0	0	0	8	0	0	0	0	0	1	0	0
1	Maschio	24,5	1	0	0	0	0	0	0	0	0	0	0	3	1-Mild	0	0	0	8	0	0	0	0	0	0	0	0
1	Maschio	21,3	0	0	0	0	0	0	0	0	0	0	0	14	2-Moderate	0	0	0	28	0	0	0	0	0	0	0	0
1	Femmina	63,1	0	1	0	0	1	0	0	0	0	0	1	7	2-Moderate	0	0	1	22	0	0	0	1	0	1	1	4
2	Maschio	76,2	1	0	0	0	1	1	1	0	0	0	3+	11	2-Moderate	0	0	0	10	0	0	0	1	0	1	0	0
2	Femmina	87,5	1	0	0	1	0	0	1	0	0	0	2	0	2-Moderate	0	0	0	15	0	0	0	0	0	0	0	0
2	Femmina	74,1	1	0	0	1	1	0	1	0	0	0	3+	0	2-Moderate	0	0	0	13	0	0	0	0	0	1	0	0
2	Femmina	86,0	1	0	0	0	1	0	0	0	0	0	1	0	1-Mild	0	0	0	4	0	0	0	0	0	0	0	0
2	Femmina	54,8	0	1	0	0	0	1	0	0	0	0	1	2	2-Moderate	0	0	0	22	0	0	0	1	0	1	0	0
2	Maschio	52,9	0	0	0	0	0	0	0	0	0	1	1	6	2-Moderate	0	0	0	7	0	0	0	1	0	0	0	0
1	Femmina	91,3	1	0	0	0	1	0	1	0	0	0	2	0	1-Mild	0	0	0	6	0	0	0	0	0	0	0	0
2	Femmina	58,8	0	1	0	0	1	0	0	0	0	0	1	4	2-Moderate	0	0	0	13	0	0	1	1	0	1	1	2
1	Femmina	86,1	1	1	1	0	1	1	0	0	0	0	2	0	1-Mild	0	0	0	4	0	0	0	1	0	0	0	0
2	Maschio	76,2	1	0	1	0	1	1	0	1	0	1	3+	3	2-Moderate	0	0	0	11	0	0	0	1	0	1	1	2
2	Maschio	75,7	1	0	0	0	1	1	0	0	0	0	2	3	3-Severe	1	0	0	1	0	0	0	1	0	1	2	3
2	Maschio	48,2	0	1	0	0	0	0	0	0	0	0	0	5	2-Moderate	0	0	0	6	0	0	0	1	0	1	0	0
2	Femmina	64,8	1	0	0	1	1	0	0	0	0	0	2	1	2-Moderate	0	0	0	8	0	0	0	1	0	1	0	0
2	Maschio	74,4	1	0	0	0	1	0	0	0	0	0	1	0	2-Moderate	0	0	0	23	0	0	0	1	0	0	1	1
2	Femmina	20,3	1	0	0	0	0	0	0	0	0	0	0	6	1-Mild	0	0	0	3	0	0	0	0	0	0	0	0
2	Maschio	85,6	1	0	0	0	1	0	0	1	0	0	2	8	2-Moderate	0	0	0	19	0	0	0	1	0	0	0	0
2	Maschio	57,7	0	0	0	1	1	0	0	0	0	0	2	12	2-Moderate	0	0	0	16	0	0	1	1	0	0	1	1
2	Maschio	46,5	1	1	0	0	0	0	0	0	0	0	0	11	4-Critically	0	0	1	7	0	0	0	1	0	1	4	4
1	Femmina	49,5	0	0	0	0	1	0	0	1	0	0	2	1	1-Mild	0	0	0	11	0	0	0	0	0	0	0	0
2	Maschio	81,3	1	0	0	1	1	0	0	0	0	0	2	1	2-Moderate	0	0	0	17	0	0	0	0	0	0	0	0
2	Maschio	77,5	1	0	0	0	0	0	0	0	0	0	0	4	2-Moderate	0	0	0	6	0	0	0	1	0	0	0	0
2	Maschio	32,9	0	0	0	0	0	0	0	0	0	0	0	4	2-Moderate	0	0	0	3	0	0	0	1	0	0	0	0
2	Maschio	32,2	0	0	0	0	0	0	0	0	0	0	0	10	2-Moderate	0	0	0	8	0	0	0	1	0	0	0	0
2	Maschio	38,9	0	1	1	0	1	1	0	0	0	0	2	4	2-Moderate	0	0	0	11	0	0	0	1	0	0	0	0
2	Femmina	65,8	0	0	0	0	0	0	0	0	0	0	0	2	3-Severe	1	1	0	32	0	0	0	1	0	1	3	5
2	Femmina	45,6	0	0	0	0	0	0	0	0	0	0	0	5	2-Moderate	0	0	0	6	0	0	0	1	0	0	0	0
2	Maschio	61,4	1	1	0	0	0	0	0	1	0	0	1	8	2-Moderate	0	0	0	7	0	0	0	1	0	1	1	1
1	Maschio	63,6	1	0	0	0	0	0	0	0	0	0	0	4	4-Critically	0	0	1	20	0	0	0	1	0	1	4	4
2	Femmina	41,6	0	0	0	0	0	0	0	0	0	0	0	1	3-Severe	0	0	0	10	0	0	0	1	0	0	2	2
2	Maschio	14,7	0	0	0	0	0	0	0	0	0	0	0	2	2-Moderate	0	0	0	4	0	0	0	0	0	0	0	0
2	Maschio	35,9	0	0	0	0	0	0	0	0	0	0	0	9	2-Moderate	0	0	0	6	0	0	0	1	0	0	0	0
2	Femmina	52,7	0	0	0	0	0	0	0	0	0	0	0	3	1-Mild	0	0	0	5	0	0	0	0	0	0	0	0
2	Femmina	95,3	1	0	0	1	1	0	0	0	0	0	2	2	1-Mild	0	0	0	5	0	0	0	1	0	0	0	0
1	Maschio	41,3	0	0	0	0	0	0	0	0	0	0	0	1	2-Moderate	0	0	0	9	0	0	0	0	0	0	0	0
2	Femmina	85,5	1	0	0	0	0	0	0	1	0	0	1	3	2-Moderate	0	0	0	5	0	0	0	0	0	0	0	0
1	Femmina	67,7	1	0	0	0	0	0	0	0	0	0	0	10	2-Moderate	0	0	0	7	0	0	1	1	0	1	1	1
2	Femmina	44,3	1	0	0	0	0	0	0	0	0	0	0	14	2-Moderate	0	0	0	12	0	0	0	1	0	0	0	0
2	Maschio	59,9	0	0	0	0	1	0	0	0	0	0	1	2	2-Moderate	0	0	0	17	0	0	0	0	0	0	0	0
2	Maschio	55,1	0	0	0	0	1	1	0	0	0	0	2	3	2-Moderate	0	0	0	14	0	0	0	1	0	0	1	1
2	Maschio	65,0	1	0	0	0	0	0	0	0	0	0	0	4	2-Moderate	0	0	0	17	0	0	0	1	0	1	0	1
2	Femmina	94,0	1	0	0	0	1	0	1	0	0	0	2	0	1-Mild	0	0	0	8	0	0	0	1	0	0	0	1
1	Femmina	78,4	1	1	0	1	1	0	0	1	1	0	3+	7	2-Moderate	0	0	0	13	0	0	0	1	0	1	1	1
2	Femmina	56,2	1	0	0	0	1	0	0	0	0	0	1	11	2-Moderate	0	0	0	6	0	0	0	1	0	0	0	0
1	Femmina	78,0	1	0	0	0	0	0	0	1	1	0	2	0	1-Mild	0	0	0	9	0	0	0	0	0	1	0	0
1	Femmina	69,2	1	1	0	0	1	0	0	0	1	0	2	3	2-Moderate	0	0	0	7	0	0	0	0	0	1	0	0
2	Maschio	67,5	0	0	1	0	0	1	0	0	0	0	1	4	2-Moderate	0	0	0	33	0	0	0	1	0	1	1	1
1	Femmina	94,5	1	0	0	0	1	0	0	1	0	0	2	2	2-Moderate	0	0	0	13	0	0	0	1	0	1	1	1
2	Femmina	62,9	0	0	1	0	0	1	0	0	1	0	2	5	2-Moderate	0	0	0	7	0	0	0	1	0	1	0	1
1	Maschio	16,0	1	0	0	0	0	0	0	0	0	0	0	3	1-Mild	0	0	0	6	0	0	0	0	0	0	0	0
1	Maschio	24,5	0	0	0	0	0	0	0	0	0	0	0	2	2-Moderate	0	0	0	3	0	0	0	0	0	0	0	0
2	Femmina	86,6	1	1	0	1	1	0	0	0	0	0	2	2	2-Moderate	0	0	0	5	0	0	0	1	0	0	0	0
1	Maschio	59,4	1	0	0	0	0	0	0	0	0	0	0	30	2-Moderate	0	0	0	7	0	0	0	1	0	0	0	0
2	Maschio	48,6	0	0	0	0	0	0	0	0	0	0	0	1	2-Moderate	0	0	0	5	0	0	0	1	0	1	0	0
2	Maschio	57,3	0	0	0	0	1	0	1	0	0	0	2	3	2-Moderate	0	0	0	10	0	0	0	0	0	0	0	0
2	Maschio	79,4	1	0	0	0	1	0	0	0	0	0	1	1	2-Moderate	0	0	0	12	0	0	0	1	0	0	1	1
2	Maschio	51,9	0	0	0	0	0	0	0	0	0	0	0	1	2-Moderate	0	0	0	9	0	0	0	1	0	0	0	0
2	Maschio	62,2	1	0	0	0	0	0	0	1	0	0	1	4	1-Mild	0	0	0	15	0	0	0	0	0	0	0	0
2	Maschio	56,6	0	0	1	0	0	1	0	0	0	1	2	4	2-Moderate	0	0	0	9	0	0	0	0	0	0	0	0
1	Femmina	88,3	1	0	0	1	0	1	0	0	0	0	2	20	2-Moderate	0	0	0	20	0	0	0	1	0	0	0	0
2	Maschio	62,0	0	0	0	0	0	0	0	0	0	0	0	3	2-Moderate	0	0	0	25	0	0	0	1	0	1	1	2
2	Femmina	30,6	0	0	0	0	0	0	0	0	0	0	0	1	1-Mild	0	0	0	11	0	0	0	1	0	0	0	0
2	Maschio	52,4	1	0	0	1	0	1	0	0	0	0	2	2	1-Mild	0	0	0	3	0	0	0	1	0	0	0	0
2	Femmina	88,4	1	0	0	0	1	0	0	0	0	0	1	3	2-Moderate	0	0	0	4	0	0	0	1	0	0	0	1
2	Femmina	44,4	0	1	0	0	0	0	0	1	0	0	1	1	1-Mild	0	0	0	14	0	0	0	0	0	0	0	0
2	Maschio	87,1	1	0	0	1	1	0	0	1	0	0	3+	3	2-Moderate	0	0	0	32	0	0	1	1	0	1	0	2
2	Femmina	95,3	1	0	0	0	0	0	0	0	0	0	0	0	2-Moderate	1	0	0	35	0	0	0	1	0	0	0	3
2	Maschio	48,9	0	0	0	0	0	0	0	0	0	0	0	7	2-Moderate	0	0	0	10	0	0	0	1	0	1	0	0
1	Maschio	24,5	0	0	0	0	0	0	0	0	0	0	0	7	2-Moderate	0	0	0	17	0	0	0	1	0	0	0	0
2	Femmina	60,2	1	0	0	0	0	0	0	1	0	0	1	1	2-Moderate	0	0	0	14	0	0	0	1	0	1	0	0
2	Maschio	54,2	0	0	0	0	0	0	0	0	0	0	0	14	2-Moderate	0	0	0	6	0	0	0	1	0	1	0	0
1	Femmina	82,7	1	0	0	1	1	0	0	0	0	0	2	0	1-Mild	0	0	0	8	0	0	0	0	0	0	0	0
2	Maschio	81,5	1	0	0	1	0	0	0	0	0	0	1	0	2-Moderate	1	0	0	14	0	0	1	1	0	1	1	3
1	Femmina	97,2	1	0	0	1	1	0	1	0	0	0	3+	0	2-Moderate	0	0	0	4	0	0	0	0	0	0	0	0
1	Maschio	86,5	1	0	0	0	1	0	0	0	0	0	1	11	3-Severe	1	0	0	24	0	0	0	1	0	1	3	3
2	Femmina	78,9	1	0	0	1	1	0	1	0	1	0	3+	0	3-Severe	1	0	0	2	0	0	0	1	0	1	2	2
2	Maschio	43,5	0	0	0	0	0	0	0	0	0	0	0	3	2-Moderate	0	0	0	25	0	0	0	1	0	0	0	0
2	Maschio	66,7	0	1	0	0	1	0	0	0	0	0	1	0	1-Mild	0	0	0	14	0	0	0	0	0	0	0	0
1	Maschio	36,7	0	1	0	0	0	0	0	0	0	1	1	6	2-Moderate	0	0	0	24	0	0	0	1	0	1	0	1
2	Maschio	78,4	1	0	1	1	1	1	0	0	0	0	3+	0	1-Mild	0	0	0	21	0	0	0	1	0	0	0	0
2	Femmina	90,8	1	0	0	1	1	0	0	0	0	0	2	1	1-Mild	0	0	0	4	0	0	0	0	0	0	0	0
2	Maschio	70,4	1	0	0	0	1	1	0	0	0	0	2	6	2-Moderate	0	0	0	19	0	0	0	1	0	0	0	0
2	Femmina	87,0	1	0	0	1	1	0	0	0	0	0	2	0	2-Moderate	0	0	0	23	0	0	0	1	0	0	0	0
1	Maschio	33,2	0	0	0	0	0	0	0	0	0	0	0	1	1-Mild	0	0	0	9	0	0	0	0	0	0	0	0
2	Femmina	90,6	1	0	0	0	1	0	0	0	0	0	1	1	2-Moderate	0	0	0	39	0	0	0	1	0	0	0	0
2	Femmina	54,9	0	1	0	1	0	0	0	0	0	0	1	11	4-Critically	0	0	1	29	0	0	0	1	0	1	4	4
2	Maschio	65,8	1	0	1	0	0	1	0	0	1	0	2	0	2-Moderate	1	0	0	31	0	0	0	1	0	0	0	3
2	Maschio	66,6	1	0	1	0	1	1	0	0	0	0	2	6	4-Critically	0	1	1	34	0	0	1	1	0	1	5	5
2	Maschio	60,8	1	1	1	0	1	1	1	0	0	0	3+	1	2-Moderate	0	0	0	15	0	0	0	0	0	0	0	0
2	Femmina	95,2	1	0	0	0	1	1	0	0	0	0	2	0	3-Severe	1	0	0	9	0	0	0	1	0	1	2	3
2	Femmina	73,6	1	0	0	1	1	0	0	0	0	0	2	11	3-Severe	0	0	0	16	0	0	0	1	0	1	2	2
2	Maschio	50,2	0	0	0	0	0	0	0	0	0	0	0	8	2-Moderate	0	0	0	9	0	0	0	1	0	0	0	0
2	Maschio	24,9	0	0	0	0	0	0	0	0	0	0	0	0	1-Mild	0	0	0	3	0	0	0	0	0	0	0	0
2	Maschio	59,3	0	0	0	0	0	0	0	0	0	0	0	4	2-Moderate	0	0	0	22	0	0	0	1	0	0	0	0
1	Maschio	61,8	1	0	0	0	0	0	0	0	1	0	1	6	2-Moderate	0	0	0	5	0	0	0	1	0	0	0	0
1	Maschio	26,3	0	0	0	0	0	0	0	0	0	0	0	4	2-Moderate	0	0	0	8	0	0	0	1	0	0	0	0
1	Femmina	91,5	1	0	0	1	1	0	0	0	0	0	2	0	2-Moderate	0	0	0	30	0	0	0	1	0	0	0	0
2	Femmina	86,6	1	1	0	0	1	0	0	0	0	0	1	1	1-Mild	0	0	0	59	0	0	0	1	0	0	0	1
2	Maschio	53,0	1	0	1	0	1	1	1	0	0	0	3+	2	2-Moderate	0	0	0	12	0	0	1	1	0	1	0	1
2	Maschio	72,1	1	0	0	0	0	0	0	0	0	0	0	0	2-Moderate	0	0	0	14	0	0	0	0	0	0	0	0
2	Maschio	33,5	1	0	0	0	0	0	0	0	1	0	1	9	1-Mild	0	0	0	7	0	0	0	1	0	1	0	0
2	Maschio	58,8	1	1	1	1	1	1	0	0	0	0	3+	3	2-Moderate	0	0	0	21	0	0	0	1	0	1	1	1
2	Femmina	82,5	1	0	0	0	1	0	1	1	0	0	3+	1	1-Mild	1	0	0	40	0	0	0	1	0	0	0	1
2	Femmina	90,2	1	0	0	0	1	0	0	0	1	1	3+	0	2-Moderate	0	0	0	43	0	0	0	1	0	0	1	1
2	Femmina	77,2	1	0	1	0	1	1	0	0	0	0	2	8	2-Moderate	0	0	0	9	0	0	0	1	0	1	0	0
2	Maschio	68,2	1	1	1	1	1	1	1	0	0	0	3+	4	3-Severe	1	0	1	24	0	0	0	1	0	1	2	4
2	Maschio	86,8	1	0	0	0	1	0	0	1	1	0	3+	1	2-Moderate	0	0	0	12	0	0	0	0	0	1	0	0
2	Maschio	50,1	0	0	0	0	0	0	0	0	1	0	1	8	1-Mild	0	0	0	49	0	0	0	0	0	0	0	0
2	Maschio	72,5	1	0	1	0	1	1	0	0	0	0	2	1	2-Moderate	0	0	0	15	0	0	0	1	0	0	0	0
2	Femmina	84,0	1	0	1	0	1	1	0	0	0	0	2	3	3-Severe	0	0	0	27	0	0	1	1	0	1	2	2
2	Femmina	93,6	1	0	0	0	1	0	0	0	0	0	1	1	3-Severe	0	0	0	65	0	0	0	1	0	1	2	2
1	Maschio	73,9	1	0	0	1	1	0	0	0	0	0	2	1	2-Moderate	0	0	0	7	0	0	0	1	0	0	0	0
2	Femmina	82,0	1	0	0	1	0	0	0	0	0	1	2	1	1-Mild	0	0	0	8	0	0	0	1	0	0	0	0
1	Maschio	37,8	1	1	0	0	0	0	0	0	0	0	0	6	3-Severe	0	0	1	23	0	0	0	1	0	1	2	4
1	Maschio	83,2	1	0	0	1	1	0	0	0	0	0	2	2	4-Critically	1	0	1	23	0	0	0	1	0	0	4	4
1	Maschio	55,4	1	0	0	0	0	0	0	0	0	0	0	8	3-Severe	0	0	0	26	0	0	1	1	0	1	3	3
2	Maschio	73,9	0	0	1	0	1	1	0	0	0	0	2	0	2-Moderate	0	0	0	41	0	0	0	1	0	1	1	1
2	Maschio	58,1	1	1	0	0	0	0	0	0	0	0	0	10	2-Moderate	0	0	0	11	0	0	0	1	0	1	0	0
2	Femmina	59,8	0	0	0	0	1	0	0	0	0	0	1	0	1-Mild	0	0	0	11	0	0	0	1	0	0	0	0
2	Maschio	28,3	0	0	0	0	0	0	0	0	0	0	0	1	1-Mild	0	0	0	7	0	0	0	1	0	0	0	0
2	Maschio	51,9	0	0	0	0	0	0	0	0	0	0	0	8	2-Moderate	0	0	0	7	0	0	0	1	0	0	0	0
2	Maschio	38,4	0	1	0	0	0	0	0	0	0	0	0	1	2-Moderate	0	0	0	7	0	0	0	1	0	0	0	0
1	Maschio	82,7	1	0	0	0	1	0	1	1	0	0	3+	1	3-Severe	1	0	0	3	0	0	0	0	0	1	2	2
2	Femmina	64,2	0	0	0	1	1	0	0	0	0	0	2	2	2-Moderate	0	0	0	10	0	0	0	1	0	0	0	0
2	Femmina	47,0	1	0	0	0	0	0	0	0	0	0	0	3	2-Moderate	0	0	0	2	0	0	0	1	0	0	0	0
2	Maschio	60,4	1	0	0	0	0	0	0	0	0	0	0	13	4-Critically	0	1	1	17	0	0	0	1	0	1	5	5
2	Femmina	73,5	1	0	1	1	1	1	0	0	0	1	3+	8	2-Moderate	0	0	0	15	0	0	0	1	0	1	1	1
2	Femmina	38,5	0	0	0	0	0	0	0	0	0	0	0	6	2-Moderate	0	0	0	7	0	0	0	1	0	0	0	0
2	Maschio	19,7	1	0	0	0	0	0	0	0	0	0	0	2	1-Mild	0	0	0	4	0	0	0	1	0	0	0	0
2	Maschio	20,7	0	0	0	0	0	0	0	0	0	0	0	7	4-Critically	0	0	1	9	0	0	1	0	0	1	4	4
2	Maschio	35,4	0	0	0	0	0	0	0	0	0	0	0	3	2-Moderate	0	0	0	4	0	0	0	1	0	0	0	0
2	Maschio	80,9	1	0	0	1	1	0	0	0	0	0	2	5	3-Severe	1	0	1	20	0	0	1	1	0	1	2	4
2	Maschio	55,5	1	0	0	0	0	1	0	0	0	0	1	23	2-Moderate	0	0	0	23	0	0	0	1	0	1	0	0
2	Maschio	67,6	1	0	1	1	0	1	0	0	0	0	2	4	4-Critically	0	1	1	4	0	0	0	1	0	1	4	5
2	Maschio	50,8	0	0	0	0	0	0	0	0	0	0	0	11	2-Moderate	0	0	0	6	0	0	0	1	0	1	1	1
2	Maschio	43,7	1	0	0	0	0	0	0	0	0	0	0	3	2-Moderate	0	0	0	3	0	0	0	1	0	0	0	0
2	Maschio	41,1	0	1	0	0	0	0	0	0	0	0	0	6	2-Moderate	0	0	0	5	0	0	0	1	0	0	1	1
2	Maschio	55,6	1	0	0	0	0	0	0	0	0	0	0	9	2-Moderate	0	0	0	11	0	0	0	1	0	1	1	2
2	Maschio	77,3	1	0	0	0	1	0	0	0	0	0	1	7	4-Critically	1	0	1	7	0	0	0	1	0	1	4	4
2	Femmina	71,4	0	1	0	0	1	1	0	0	0	0	2	5	2-Moderate	0	0	0	13	0	0	1	1	0	1	1	1
2	Maschio	77,7	1	0	1	1	1	1	0	0	0	0	3+	2	2-Moderate	0	0	0	14	0	0	1	1	0	1	1	1
2	Femmina	59,8	0	1	1	1	1	1	0	0	0	0	3+	11	4-Critically	0	0	1	34	0	0	1	1	0	1	4	4
2	Maschio	74,7	1	0	0	0	0	0	0	0	0	0	0	6	3-Severe	1	0	1	19	0	0	1	0	0	1	2	4
2	Maschio	61,8	1	1	0	0	1	0	0	0	0	0	1	5	3-Severe	0	0	1	13	0	0	1	1	0	1	2	4
2	Femmina	58,6	0	0	0	0	0	0	0	0	0	0	0	6	3-Severe	0	0	0	30	0	0	1	1	0	1	3	3
2	Maschio	72,1	1	0	0	0	1	1	0	1	0	0	3+	2	2-Moderate	0	0	0	43	0	0	1	1	0	1	1	1
2	Femmina	57,7	1	1	1	0	1	1	0	0	0	1	3+	7	4-Critically	0	0	1	20	0	0	1	1	0	1	4	4
2	Maschio	44,1	1	0	0	1	0	0	0	0	0	0	1	6	4-Critically	0	0	1	36	0	0	1	1	0	1	4	4
2	Maschio	68,1	0	1	1	1	1	1	0	0	0	0	3+	4	4-Critically	0	0	1	12	0	0	1	1	0	1	4	4
2	Maschio	66,4	1	0	1	0	1	1	0	0	0	0	2	4	3-Severe	0	0	1	32	0	0	1	1	0	1	2	4
2	Femmina	75,7	1	0	0	0	1	1	0	1	0	0	3+	2	3-Severe	0	0	0	36	0	0	0	1	0	1	2	3
2	Maschio	55,3	1	0	0	0	0	0	0	0	0	0	0	4	4-Critically	0	0	1	13	0	0	0	0	0	1	4	4
2	Femmina	84,6	1	1	1	0	1	1	1	0	0	0	3+	6	2-Moderate	0	0	0	8	0	0	0	1	0	0	0	0
2	Maschio	73,5	1	0	0	0	1	1	1	1	0	0	3+	10	2-Moderate	0	0	0	16	0	0	1	1	0	0	1	2
2	Femmina	50,9	1	1	0	0	1	1	0	0	0	0	2	7	2-Moderate	0	0	0	5	0	0	0	1	0	1	1	2
2	Maschio	58,6	0	1	0	1	0	0	0	0	0	0	1	4	4-Critically	1	1	0	15	0	0	0	1	0	1	5	5
2	Femmina	77,6	1	0	0	0	1	0	0	0	0	0	1	6	3-Severe	1	1	1	21	0	0	0	1	0	1	2	5
2	Maschio	63,8	0	1	0	0	1	1	0	0	0	0	2	3	4-Critically	0	1	1	43	0	0	0	1	0	1	5	5
2	Maschio	68,2	1	1	1	0	1	1	0	0	0	0	2	4	2-Moderate	1	1	1	11	0	0	0	0	0	1	1	5
2	Maschio	47,8	1	1	0	0	0	0	0	0	0	0	0	3	3-Severe	0	1	1	118	0	0	0	1	0	1	2	5
2	Maschio	68,2	1	0	0	0	1	1	0	0	0	0	2	8	4-Critically	1	1	1	18	0	0	0	1	0	1	4	5
2	Femmina	68,6	1	0	0	0	1	1	0	0	0	0	2	1	2-Moderate	0	0	0	12	0	0	0	0	0	1	0	0
2	Femmina	68,5	0	1	0	0	0	1	0	0	0	0	1	5	4-Critically	1	1	0	18	0	0	0	1	0	1	5	5
2	Maschio	63,3	0	0	1	0	0	1	0	0	0	0	1	7	3-Severe	0	0	0	9	0	0	1	1	0	1	2	2
2	Maschio	88,3	1	0	0	0	1	0	0	1	0	0	2	5	3-Severe	1	0	0	22	0	0	0	1	0	1	2	3
2	Femmina	57,4	1	0	0	0	1	0	1	0	1	0	3+	11	2-Moderate	0	0	0	7	0	0	0	1	0	1	1	1
2	Maschio	76,8	1	0	0	0	1	0	0	1	0	0	2	10	3-Severe	0	0	0	18	0	0	0	1	0	0	2	2
2	Femmina	59,7	0	0	0	0	1	0	0	1	0	0	2	9	3-Severe	0	0	0	5	0	0	0	1	0	1	2	2
2	Maschio	62,6	0	0	1	0	1	1	0	0	0	0	2	0	1-Mild	1	1	1	17	0	0	0	0	0	1	0	5
2	Maschio	49,5	1	1	0	0	0	0	0	0	0	0	0	5	4-Critically	0	1	1	25	0	0	0	1	0	1	4	5
2	Femmina	62,2	1	1	0	0	0	0	0	0	0	0	0	12	4-Critically	0	0	1	21	0	0	0	1	0	1	4	4
2	Maschio	58,8	0	1	0	0	1	1	0	0	0	0	2	4	4-Critically	1	1	0	6	0	0	0	0	0	1	5	5
2	Femmina	72,6	1	1	1	0	0	1	0	0	0	0	1	11	4-Critically	1	1	0	10	0	0	0	1	0	1	5	5
2	Femmina	52,7	0	0	0	0	1	1	0	1	0	0	3+	1	1-Mild	0	0	0	9	0	0	0	0	0	0	0	0
2	Maschio	66,6	0	0	0	1	1	0	0	0	0	0	2	0	4-Critically	1	1	1	10	0	0	0	0	0	1	4	5
2	Maschio	66,2	1	0	0	0	1	0	0	0	0	0	1	9	4-Critically	0	1	1	38	0	0	0	1	0	1	4	5
2	Maschio	72,5	1	0	1	0	1	1	1	0	0	0	3+	4	3-Severe	1	0	1	7	0	0	0	1	0	1	2	4
2	Femmina	55,2	1	0	0	0	0	0	0	1	0	0	1	15	1-Mild	0	0	0	2	0	0	0	0	0	0	0	0
2	Maschio	54,4	1	0	0	0	1	0	0	0	0	0	1	12	4-Critically	0	0	1	15	0	0	1	1	0	1	4	4
2	Femmina	88,0	1	0	0	0	1	1	0	0	0	0	2	4	2-Moderate	0	0	0	6	0	0	0	0	0	1	0	0
2	Maschio	79,8	1	0	0	0	1	0	0	1	0	0	2	1	2-Moderate	0	0	0	36	0	0	0	1	0	1	0	3
2	Femmina	66,3	0	1	1	0	1	1	0	0	0	0	2	4	3-Severe	0	0	1	19	0	0	0	1	0	1	2	4
2	Femmina	71,6	1	1	0	0	1	1	0	0	0	0	2	3	4-Critically	1	1	1	13	0	0	0	1	0	1	4	5
2	Maschio	59,3	1	0	0	0	1	0	0	0	0	0	1	11	4-Critically	0	1	1	22	0	0	0	1	0	1	5	5
2	Maschio	59,4	1	0	0	0	0	0	0	0	0	0	0	6	4-Critically	0	1	1	10	0	0	0	1	0	1	5	5
2	Maschio	55,4	1	0	0	0	0	0	0	1	0	0	1	13	2-Moderate	0	0	0	7	0	0	0	1	0	1	1	1
2	Maschio	76,8	1	0	1	1	1	1	0	0	0	0	3+	15	4-Critically	0	1	0	93	0	0	0	1	0	1	5	5
2	Femmina	66,7	1	0	0	0	1	1	0	1	0	0	3+	3	2-Moderate	0	0	0	14	0	0	0	0	0	1	0	1
2	Maschio	57,9	1	0	0	0	1	0	0	0	0	0	1	10	2-Moderate	0	0	0	4	0	0	0	1	0	1	1	1
2	Maschio	49,2	0	0	0	0	0	0	0	0	0	0	0	7	4-Critically	1	1	1	18	0	0	1	1	0	1	4	5
2	Femmina	56,8	1	1	1	0	1	1	0	1	0	0	3+	5	4-Critically	1	1	1	21	0	0	0	1	0	1	4	5
2	Maschio	39,8	1	0	0	0	0	0	0	0	0	0	0	7	1-Mild	0	0	0	4	0	0	0	1	0	0	0	0
2	Maschio	87,9	1	0	0	0	1	0	0	0	0	0	1	1	2-Moderate	0	0	0	22	0	0	0	1	0	1	1	1
2	Femmina	86,9	1	0	0	0	1	0	0	1	0	0	2	3	2-Moderate	1	0	0	24	0	0	0	1	0	1	1	3
2	Femmina	70,5	1	0	0	0	1	0	0	0	0	0	1	10	3-Severe	1	1	1	18	0	0	0	1	0	1	2	5
2	Maschio	41,8	0	1	0	0	0	1	0	0	0	0	1	5	3-Severe	0	0	1	26	0	0	0	1	0	1	3	4
2	Femmina	57,7	1	0	0	0	0	0	0	0	0	0	0	2	3-Severe	0	0	0	4	0	0	0	1	0	1	2	2
2	Femmina	85,1	1	0	0	0	1	1	0	0	0	0	2	3	3-Severe	0	0	0	25	0	0	0	1	0	1	3	3
2	Maschio	61,8	0	0	0	0	0	1	0	0	0	0	1	5	3-Severe	0	0	0	13	0	0	0	1	0	1	2	2
2	Maschio	86,7	1	0	0	0	1	0	0	0	0	0	1	5	2-Moderate	1	0	0	20	0	0	0	1	0	1	1	3
2	Femmina	89,6	1	0	0	0	1	0	0	0	0	0	1	6	2-Moderate	0	0	0	23	0	0	0	1	0	1	1	1
2	Femmina	83,4	1	0	0	0	0	0	0	1	0	0	1	1	2-Moderate	1	0	0	4	0	0	0	0	0	0	1	3
2	Femmina	82,9	1	0	0	0	1	0	0	0	0	0	1	11	3-Severe	0	0	1	24	0	0	0	1	0	1	2	4
2	Maschio	66,2	0	0	0	0	1	0	1	0	0	0	2	28	2-Moderate	0	0	0	29	0	0	1	0	0	1	0	2
2	Maschio	39,5	1	1	0	0	0	1	0	0	0	0	1	7	3-Severe	0	0	1	24	0	0	0	1	0	1	2	4
2	Maschio	89,1	1	0	0	1	1	1	1	1	0	0	3+	6	3-Severe	1	0	0	15	0	0	0	1	0	1	3	3
2	Maschio	49,7	0	1	0	0	0	0	0	0	0	0	0	10	4-Critically	1	1	1	31	0	0	1	1	0	1	4	5
2	Maschio	72,1	1	0	0	0	0	0	0	0	0	0	0	6	4-Critically	1	1	1	18	1	0	0	1	0	1	4	5
2	Femmina	72,3	0	1	1	0	1	1	0	0	0	0	2	7	3-Severe	1	1	1	30	0	0	0	1	0	1	3	5
2	Maschio	34,5	0	0	0	0	0	0	0	0	0	0	0	7	3-Severe	0	0	0	20	0	0	1	1	0	1	2	2
2	Femmina	50,6	0	1	0	0	0	0	0	0	0	0	0	3	1-Mild	0	0	0	17	0	0	0	1	0	0	0	0
2	Maschio	46,5	0	1	0	0	0	1	0	0	0	0	1	9	3-Severe	0	0	0	10	0	0	0	1	0	1	2	2
2	Femmina	70,8	1	0	0	0	1	1	0	0	0	0	2	16	3-Severe	0	0	0	12	0	0	0	1	0	1	2	2
2	Femmina	84,3	1	0	0	0	0	0	0	1	0	0	1	4	1-Mild	0	0	0	9	0	0	0	1	0	0	0	0
2	Maschio	56,9	0	0	0	1	0	1	0	0	1	1	3+	4	2-Moderate	0	0	0	17	0	0	1	1	0	1	1	1
2	Femmina	87,6	1	0	1	0	0	1	1	0	0	0	2	36	3-Severe	1	0	0	10	0	0	0	1	0	1	2	3
2	Maschio	71,4	1	0	1	0	1	1	0	0	0	0	2	11	4-Critically	0	0	1	21	0	0	1	1	0	1	4	4
2	Femmina	85,1	1	0	0	0	0	0	0	0	0	0	0	12	4-Critically	1	0	1	6	0	0	0	1	0	1	4	4
2	Maschio	49,7	0	0	0	0	0	1	0	0	0	0	1	1	2-Moderate	0	0	0	21	0	0	0	1	0	1	1	1
2	Maschio	75,6	1	0	0	1	0	0	0	0	0	0	1	2	2-Moderate	0	0	0	8	0	0	1	1	0	1	1	2
2	Maschio	53,0	1	0	0	0	0	0	0	0	1	0	1	9	2-Moderate	0	0	0	7	0	0	0	1	0	0	0	0
2	Maschio	38,3	1	1	0	0	0	0	0	0	0	0	0	8	3-Severe	0	0	0	7	0	0	0	1	0	1	2	2
2	Maschio	84,2	1	0	0	0	1	0	0	1	0	0	2	34	2-Moderate	0	0	0	18	0	0	1	1	0	1	1	1
2	Maschio	56,4	1	1	0	0	1	0	0	0	0	0	1	7	2-Moderate	0	0	1	18	0	0	1	1	0	1	1	4
2	Maschio	65,6	1	0	0	0	1	1	0	0	0	0	2	0	1-Mild	0	0	0	5	0	0	0	1	0	0	0	0
2	Maschio	77,4	1	1	1	0	0	1	0	0	0	0	1	4	2-Moderate	0	0	0	14	0	0	0	1	0	1	0	2
2	Femmina	73,4	1	1	0	0	0	0	0	0	0	0	0	22	4-Critically	1	1	1	9	0	0	0	1	0	1	4	5
2	Maschio	82,3	1	0	0	1	1	0	1	0	0	0	3+	1	2-Moderate	0	0	0	9	0	0	0	1	0	1	1	1
2	Femmina	68,5	0	0	0	0	0	0	0	0	0	0	0	2	1-Mild	0	0	0	7	0	0	0	1	0	0	0	0
2	Maschio	62,1	1	0	0	0	1	0	0	0	0	0	1	6	2-Moderate	0	0	1	33	0	0	1	1	0	1	1	4
2	Femmina	79,2	1	0	0	0	0	0	0	1	0	0	1	1	2-Moderate	0	0	0	29	0	0	0	1	0	1	0	0
2	Maschio	67,3	1	0	0	1	1	1	0	0	0	0	3+	6	4-Critically	0	0	1	33	0	0	0	1	0	1	4	4
2	Maschio	75,7	1	0	0	0	1	0	0	1	0	0	2	6	3-Severe	1	0	0	3	0	0	0	0	0	1	3	3
2	Maschio	85,2	1	0	0	1	0	0	0	0	0	0	1	1	1-Mild	1	0	0	10	0	0	0	1	0	1	0	1
2	Maschio	90,9	1	1	0	0	1	0	0	1	0	0	2	1	3-Severe	1	0	0	2	0	0	0	1	0	1	2	2
2	Maschio	36,5	0	0	0	0	0	0	0	0	0	0	0	8	1-Mild	0	0	0	11	0	0	0	1	0	0	0	0
2	Femmina	90,7	1	0	0	0	1	1	0	0	0	0	2	3	2-Moderate	1	0	0	13	0	0	0	1	0	1	0	3
2	Maschio	41,0	0	0	0	0	0	0	0	0	0	0	0	3	2-Moderate	0	0	1	12	0	0	1	1	0	1	0	4
2	Maschio	66,7	1	0	0	0	1	0	0	0	0	0	1	4	2-Moderate	0	0	0	8	0	0	0	0	0	1	1	1
2	Maschio	70,8	1	0	0	1	1	1	1	0	0	0	3+	7	3-Severe	0	0	1	27	0	0	1	1	0	1	2	4
2	Femmina	49,3	1	1	0	0	0	1	0	0	0	0	1	5	3-Severe	0	0	0	11	0	0	0	1	0	1	2	2
2	Femmina	70,5	1	0	0	1	0	1	0	0	0	0	2	8	4-Critically	0	0	1	6	0	0	0	1	0	1	4	4
2	Maschio	56,0	1	0	0	1	0	0	0	1	0	0	2	8	3-Severe	0	0	0	11	0	0	0	1	0	1	2	2
2	Maschio	59,6	1	0	0	1	0	0	0	0	1	0	2	10	3-Severe	0	0	0	12	0	0	0	1	0	1	2	2
2	Maschio	66,4	0	0	0	0	1	1	0	0	0	0	2	4	4-Critically	1	1	1	13	0	0	0	1	0	1	4	5
2	Maschio	78,5	1	0	0	0	1	0	0	1	0	0	2	12	4-Critically	1	0	1	13	0	0	0	1	0	1	4	4
2	Maschio	49,7	0	0	0	1	0	0	0	0	0	0	1	10	3-Severe	0	0	0	15	0	0	0	1	0	1	2	2
2	Maschio	53,8	1	0	0	0	1	0	0	0	0	0	1	14	3-Severe	0	0	0	11	0	0	0	1	0	1	2	3
2	Maschio	58,4	1	0	0	1	1	0	0	0	0	0	2	11	4-Critically	0	0	1	13	0	0	0	1	0	1	4	4
2	Maschio	51,6	0	0	0	0	0	0	0	0	0	0	0	3	4-Critically	0	1	1	25	0	0	0	1	0	1	4	5
2	Maschio	63,7	1	0	0	1	0	0	0	0	0	0	1	10	3-Severe	0	0	1	19	0	0	0	1	0	1	2	4
2	Maschio	70,1	1	0	0	0	1	0	0	1	0	0	2	8	2-Moderate	0	0	1	24	0	0	1	1	0	1	0	4
2	Femmina	78,8	0	0	0	0	1	0	0	0	0	0	1	2	2-Moderate	0	0	0	20	0	0	0	1	0	0	1	1
2	Femmina	74,8	1	0	0	0	0	0	0	0	0	0	0	2	3-Severe	1	0	0	29	0	0	0	1	0	1	2	2
2	Maschio	47,7	0	1	0	1	1	1	0	0	1	0	3+	9	2-Moderate	0	0	0	6	0	0	0	1	0	1	1	1
2	Femmina	80,9	1	1	0	1	1	1	0	0	0	0	3+	2	4-Critically	1	0	1	3	0	0	0	0	0	1	4	4
2	Maschio	73,8	1	0	0	0	1	0	0	0	1	1	3+	5	3-Severe	1	0	1	34	0	0	1	1	0	1	3	4
2	Maschio	41,4	0	0	0	0	0	0	0	0	0	0	0	5	2-Moderate	0	0	0	15	0	0	1	1	0	1	0	2
2	Maschio	68,0	1	0	0	0	1	1	0	0	0	0	2	2	2-Moderate	0	0	0	31	0	0	0	1	0	1	1	1
2	Maschio	35,3	1	0	0	0	0	0	0	0	0	0	0	7	2-Moderate	0	0	0	6	0	0	0	1	0	1	1	1
2	Maschio	57,6	1	0	0	0	0	0	0	1	0	0	1	12	3-Severe	0	1	1	21	0	0	0	1	0	1	3	5
2	Femmina	25,7	0	0	0	0	0	0	0	0	0	0	0	3	2-Moderate	0	0	0	8	0	0	0	0	0	0	0	0
2	Femmina	71,2	1	0	0	0	0	0	1	1	0	0	2	7	2-Moderate	1	0	1	11	0	0	0	1	0	1	1	4
2	Maschio	80,8	1	0	1	0	1	1	0	0	0	0	2	10	4-Critically	0	0	1	23	0	0	1	1	0	1	4	4
2	Maschio	64,8	1	0	0	0	0	0	0	0	0	0	0	13	4-Critically	0	0	1	12	0	0	0	1	0	1	4	4
2	Maschio	70,7	1	0	0	0	1	0	0	0	0	0	1	6	3-Severe	0	0	0	22	0	0	0	1	0	1	2	2
2	Maschio	75,1	1	0	1	1	1	1	1	0	0	1	3+	13	3-Severe	0	0	0	22	0	0	0	1	0	1	2	2
2	Maschio	82,5	1	0	0	0	1	0	0	0	0	0	1	14	4-Critically	0	0	1	22	0	0	0	0	0	1	4	4
2	Maschio	69,2	1	0	0	0	1	1	1	0	0	1	3+	9	4-Critically	0	0	1	23	0	0	0	1	0	1	4	4
2	Femmina	66,1	1	1	0	0	1	0	0	0	0	0	1	10	3-Severe	0	0	0	10	0	0	0	1	0	1	2	2
2	Maschio	69,2	0	0	1	0	1	1	1	0	0	1	3+	10	2-Moderate	0	0	0	66	0	0	0	1	0	1	1	2
2	Femmina	31,5	0	0	0	0	0	1	0	0	0	0	1	7	4-Critically	0	0	1	13	0	0	0	1	0	1	4	4
2	Femmina	86,5	0	0	0	0	0	1	0	0	0	0	1	9	3-Severe	1	0	0	3	0	0	0	1	0	1	2	3
2	Maschio	77,3	0	0	1	0	1	1	1	0	0	0	3+	1	3-Severe	1	0	1	44	0	0	0	1	0	1	2	4
2	Maschio	67,8	1	0	0	0	1	0	0	0	0	0	1	13	4-Critically	0	0	1	25	0	0	0	1	0	1	4	4
2	Femmina	75,8	1	0	0	0	0	0	0	0	0	0	0	10	4-Critically	1	1	1	12	0	0	0	1	0	1	4	5
2	Maschio	70,3	1	0	1	0	1	1	0	0	0	0	2	6	3-Severe	0	0	0	10	0	0	1	1	0	1	2	2
2	Maschio	72,9	1	0	0	1	1	1	0	0	0	0	3+	38	3-Severe	1	1	1	26	0	0	0	1	0	1	3	5
2	Femmina	60,6	1	0	0	0	0	1	0	0	0	0	1	10	2-Moderate	0	0	0	7	0	0	0	1	0	1	1	1
2	Maschio	61,6	0	0	0	0	1	0	1	0	0	0	2	4	3-Severe	0	0	0	30	0	0	0	1	0	1	2	2
2	Maschio	88,3	1	0	0	0	0	0	0	1	0	0	1	5	3-Severe	1	0	1	5	0	0	0	1	0	1	2	4
2	Maschio	53,3	0	1	0	0	0	0	0	0	0	0	0	9	3-Severe	0	0	0	14	0	0	1	1	0	1	2	2
2	Femmina	44,8	1	0	0	0	0	0	1	1	1	0	3+	15	4-Critically	0	0	1	11	0	0	0	1	0	1	4	4
2	Femmina	71,1	1	0	0	0	0	0	0	1	0	0	1	7	4-Critically	0	0	1	14	0	0	0	1	0	1	4	4
2	Maschio	43,3	0	1	0	0	0	1	0	0	0	0	1	8	2-Moderate	0	0	0	11	0	0	0	1	0	1	1	1
2	Maschio	40,6	1	0	0	1	0	1	0	0	0	0	2	4	3-Severe	0	0	1	11	0	0	1	1	0	1	2	4
2	Maschio	87,6	1	1	1	0	1	1	1	1	0	0	3+	15	3-Severe	0	0	0	23	0	0	0	1	0	1	2	2
2	Femmina	41,6	1	0	0	0	0	0	0	0	0	0	0	10	2-Moderate	0	0	0	6	0	0	0	1	0	1	0	0
2	Maschio	75,4	1	0	0	0	1	0	0	1	0	0	2	9	4-Critically	0	0	1	17	0	0	0	1	0	1	4	4
2	Maschio	59,9	1	0	0	0	1	0	0	0	0	0	1	3	2-Moderate	0	0	0	14	0	0	0	1	0	1	0	1
2	Femmina	59,4	0	0	0	0	1	0	0	0	0	0	1	7	2-Moderate	0	0	1	16	0	0	0	1	0	1	1	4
2	Femmina	87,9	1	1	0	0	1	0	0	0	0	0	1	8	3-Severe	1	0	1	2	0	0	0	1	0	1	3	4
2	Maschio	55,0	0	0	0	0	0	0	0	0	0	0	0	8	4-Critically	0	0	1	17	0	0	0	1	0	1	4	4
2	Femmina	55,8	1	1	1	0	1	1	0	0	0	0	2	4	2-Moderate	0	0	0	13	0	0	1	1	0	1	1	2
2	Maschio	44,2	1	0	0	0	0	0	0	0	0	0	0	4	2-Moderate	0	0	0	12	0	0	0	1	0	0	0	0
2	Maschio	69,8	1	0	1	0	0	1	0	0	0	0	1	11	3-Severe	0	0	0	7	0	0	0	1	0	1	2	2
2	Maschio	63,7	1	0	0	1	1	0	0	0	0	0	2	11	3-Severe	0	0	0	22	0	0	0	1	0	1	2	2
2	Maschio	76,9	1	0	0	0	1	1	0	0	0	0	2	10	4-Critically	0	0	1	16	0	0	0	1	0	1	4	4
2	Femmina	52,2	0	0	0	0	0	0	0	0	0	0	0	7	4-Critically	0	1	1	32	0	0	0	1	0	1	4	5
2	Maschio	55,0	1	1	0	1	1	1	0	0	0	0	3+	11	4-Critically	0	0	1	25	0	0	0	1	0	1	4	4
2	Maschio	81,7	1	0	1	0	1	1	0	0	0	0	2	6	4-Critically	0	0	1	49	0	0	1	1	0	1	4	4
2	Maschio	78,1	1	0	1	0	1	1	1	0	0	0	3+	9	4-Critically	0	0	1	28	0	0	1	1	0	1	4	4
2	Femmina	51,0	0	0	0	0	0	0	0	0	0	0	0	13	2-Moderate	0	0	0	17	0	0	0	1	0	1	1	2
2	Femmina	61,9	1	0	0	0	0	0	0	0	0	0	0	7	3-Severe	0	0	0	7	0	0	0	1	0	1	2	2
2	Femmina	55,7	1	0	0	1	0	0	0	0	0	0	1	7	3-Severe	0	1	1	75	0	0	0	1	0	1	3	5
2	Maschio	89,7	0	0	0	0	1	0	0	1	0	0	2	7	4-Critically	0	0	1	49	0	0	1	1	0	1	4	4
2	Maschio	77,0	1	0	0	0	1	0	0	1	1	1	3+	9	2-Moderate	0	0	0	26	0	0	0	1	0	1	1	1
2	Femmina	74,3	1	0	0	0	0	1	0	0	0	0	1	4	1-Mild	0	0	0	14	0	0	0	1	0	1	0	2
2	Maschio	88,0	1	0	1	1	1	0	1	0	0	0	3+	14	3-Severe	1	0	0	1	0	0	0	1	0	1	2	3
2	Maschio	78,9	1	1	0	0	0	0	0	0	0	0	0	6	3-Severe	1	1	0	12	0	0	0	1	0	1	3	5
2	Maschio	85,2	1	0	1	1	1	1	0	0	0	0	3+	3	4-Critically	0	0	1	46	0	0	1	0	0	1	4	4
2	Maschio	61,5	1	0	0	0	1	0	0	0	0	0	1	8	4-Critically	0	1	1	61	0	0	0	1	0	1	4	5
2	Maschio	78,0	1	0	1	0	0	1	0	1	0	0	2	2	2-Moderate	0	0	0	17	0	0	1	1	0	1	0	2
2	Maschio	80,7	1	0	1	0	1	1	0	0	0	0	2	8	2-Moderate	1	0	1	13	0	0	0	1	0	1	1	4
2	Femmina	60,0	0	1	0	0	0	1	0	0	0	0	1	5	4-Critically	1	1	1	14	0	0	1	1	0	1	4	5
2	Maschio	59,8	0	0	0	0	1	0	0	0	0	0	1	7	4-Critically	0	1	1	29	0	0	0	1	0	1	5	5
2	Maschio	53,4	0	0	0	0	1	0	0	0	0	0	1	7	4-Critically	0	1	1	44	0	0	0	1	0	1	5	5
2	Maschio	79,3	1	0	0	0	1	0	0	0	0	0	1	5	4-Critically	1	1	0	8	0	0	0	1	0	1	5	5
2	Maschio	60,1	1	0	0	0	1	0	1	0	0	0	2	7	4-Critically	0	1	0	45	0	0	0	1	0	1	5	5
2	Maschio	76,2	1	0	0	0	1	0	0	0	0	0	1	14	4-Critically	0	0	1	25	0	0	0	1	0	1	4	4
2	Maschio	63,6	1	0	0	0	0	0	0	0	0	0	0	7	4-Critically	1	1	1	24	0	0	0	1	0	1	4	5
2	Maschio	72,1	1	0	0	0	1	0	0	0	0	0	1	8	2-Moderate	1	1	1	19	0	0	1	1	0	1	1	5
2	Maschio	50,6	1	0	0	0	0	0	0	0	0	0	0	10	4-Critically	0	0	1	17	0	0	0	1	0	1	4	4
2	Femmina	81,5	1	0	0	0	1	0	0	0	0	0	1	3	3-Severe	0	0	0	35	0	0	0	0	0	1	2	2
2	Maschio	63,3	0	1	1	1	1	1	0	0	1	0	3+	5	3-Severe	0	0	0	10	0	0	0	1	0	1	3	3
2	Maschio	41,9	0	1	0	0	0	1	0	0	0	0	1	7	4-Critically	0	0	1	12	0	0	1	1	0	1	4	4
2	Maschio	38,3	0	0	0	0	0	0	0	0	1	0	1	8	3-Severe	0	0	0	8	0	0	0	1	0	1	2	2
2	Maschio	58,4	1	0	0	0	1	1	0	0	0	0	2	13	4-Critically	0	1	1	19	0	0	1	1	0	1	4	5
2	Maschio	26,0	0	0	0	0	0	1	0	0	0	0	1	2	3-Severe	0	0	0	30	0	0	1	1	0	1	3	3
2	Maschio	70,7	1	0	0	0	0	0	0	0	0	0	0	7	2-Moderate	0	0	0	10	0	0	0	1	0	1	1	1
2	Maschio	62,2	1	1	0	0	1	0	0	0	0	0	1	3	4-Critically	0	1	1	46	0	0	0	1	0	1	4	5
2	Maschio	64,4	1	1	0	1	1	1	0	1	0	0	3+	5	3-Severe	1	1	1	11	0	0	0	1	0	1	2	5
2	Maschio	79,4	1	0	0	0	1	0	0	0	0	0	1	0	2-Moderate	0	0	0	6	0	0	0	1	0	0	0	0
2	Femmina	68,0	0	1	0	0	0	0	0	1	1	0	2	6	3-Severe	1	1	1	22	0	0	0	1	0	1	3	5
2	Maschio	88,4	0	0	0	0	1	1	0	1	1	0	3+	4	2-Moderate	0	0	0	46	0	0	0	1	0	1	1	1
2	Femmina	29,7	0	0	0	1	0	1	0	0	0	0	2	4	2-Moderate	0	0	1	25	0	0	0	1	0	1	1	4
2	Maschio	72,9	1	0	0	0	1	1	0	0	0	0	2	13	2-Moderate	1	1	1	14	0	0	1	1	0	1	1	5
2	Femmina	52,8	1	1	0	0	1	1	0	0	1	0	3+	9	4-Critically	0	1	1	67	0	0	0	0	0	1	4	5
2	Maschio	62,5	1	1	1	0	1	1	1	0	0	0	3+	10	3-Severe	0	0	1	26	0	0	0	1	0	1	3	4
2	Maschio	75,9	1	0	0	1	0	1	0	0	0	0	2	4	2-Moderate	0	0	0	10	0	0	1	1	0	1	1	2
2	Maschio	71,9	1	0	0	1	1	0	0	0	0	0	2	2	2-Moderate	0	0	0	17	0	0	0	0	0	0	0	0
2	Femmina	80,2	1	0	0	0	1	0	0	0	0	0	1	3	2-Moderate	1	0	0	2	0	0	0	1	0	1	1	2
2	Maschio	53,1	1	0	0	0	0	0	0	0	0	0	0	22	4-Critically	0	1	1	35	0	0	0	1	0	1	4	5
2	Maschio	84,9	1	0	0	1	1	0	0	1	0	0	3+	1	2-Moderate	1	0	0	33	0	0	0	1	0	1	1	3
2	Femmina	81,0	1	0	0	0	1	0	0	0	0	0	1	12	2-Moderate	1	0	1	11	0	0	0	1	0	1	1	4
2	Femmina	74,2	1	0	0	0	1	0	0	0	0	0	1	12	3-Severe	0	0	0	16	0	0	0	1	0	1	3	3
2	Femmina	53,8	1	1	0	1	0	1	0	0	0	0	2	10	2-Moderate	0	0	1	26	0	0	0	1	0	1	0	4
2	Maschio	84,3	1	1	0	1	1	1	0	0	1	0	3+	5	3-Severe	0	0	0	24	0	0	1	1	0	1	2	3
2	Maschio	66,9	1	0	0	0	1	1	0	0	0	0	2	9	4-Critically	1	1	1	35	0	0	0	1	0	1	4	5
2	Maschio	84,9	1	0	1	0	1	1	0	0	0	0	2	7	3-Severe	0	0	0	11	0	0	1	0	0	1	2	2
2	Maschio	60,9	1	0	0	1	0	1	0	0	1	1	3+	9	3-Severe	0	0	0	11	0	0	0	1	0	1	2	2
2	Maschio	61,3	1	0	1	0	1	1	0	0	0	0	2	6	4-Critically	1	1	0	22	0	0	0	0	0	1	5	5
2	Femmina	47,3	1	1	0	0	0	0	0	0	0	0	0	9	4-Critically	0	0	1	23	0	0	1	1	0	1	4	4
2	Maschio	86,1	1	0	0	1	1	0	1	0	0	0	3+	1	3-Severe	1	0	0	1	0	0	0	1	0	1	2	2
2	Maschio	65,7	1	0	1	0	1	1	0	0	0	0	2	7	4-Critically	1	1	1	3	0	0	0	0	0	1	4	5
2	Maschio	69,5	1	1	1	1	0	1	0	0	0	0	2	18	3-Severe	0	0	0	14	0	0	1	1	0	1	2	2
2	Femmina	50,9	1	1	0	0	0	0	0	1	0	0	1	9	4-Critically	0	0	1	10	0	0	1	1	0	1	4	4
2	Maschio	75,4	1	1	1	1	1	1	0	0	0	0	3+	6	4-Critically	1	1	1	16	0	0	0	1	0	1	4	5
2	Maschio	60,2	1	0	0	0	0	0	0	0	0	0	0	7	4-Critically	0	0	1	26	0	0	0	1	0	1	4	4
2	Maschio	73,3	0	1	1	0	1	1	0	0	0	0	2	8	4-Critically	1	1	0	4	0	0	0	1	0	1	5	5
2	Maschio	52,7	1	0	0	0	0	0	0	0	0	0	0	8	4-Critically	0	0	1	16	0	0	1	1	0	1	4	4
2	Maschio	61,3	1	0	0	0	1	0	0	0	0	0	1	4	3-Severe	0	0	0	11	0	0	1	1	0	1	2	2
2	Maschio	56,3	1	0	1	0	0	1	0	0	0	0	1	9	4-Critically	0	1	1	6	0	0	0	1	0	1	4	5
2	Maschio	56,7	1	0	0	1	1	0	0	0	0	0	2	7	2-Moderate	0	0	0	7	0	0	1	1	0	1	1	2
2	Maschio	59,1	1	0	0	0	1	1	0	0	0	0	2	10	4-Critically	0	1	1	23	0	0	1	1	0	1	4	5
2	Maschio	38,4	0	0	0	0	0	0	0	0	0	0	0	7	1-Mild	0	0	0	10	0	0	0	1	0	0	0	0
2	Maschio	54,7	1	0	0	0	0	0	0	0	0	0	0	11	3-Severe	0	0	0	7	0	0	0	1	0	1	2	2
2	Femmina	62,5	1	1	0	0	1	0	0	0	0	0	1	11	3-Severe	0	0	0	13	0	0	0	1	0	1	2	2
2	Maschio	57,1	1	0	0	0	1	1	0	0	0	0	2	8	3-Severe	0	0	1	21	0	0	0	1	0	1	2	4
2	Maschio	43,0	1	1	0	0	1	1	0	0	0	0	2	10	4-Critically	0	1	1	37	0	0	0	1	0	1	5	5
2	Maschio	78,5	1	0	0	0	1	0	0	0	1	0	2	0	1-Mild	0	0	0	6	0	0	0	1	0	0	0	0
2	Maschio	74,7	1	0	0	0	1	0	0	1	0	0	2	9	1-Mild	0	0	0	13	0	0	0	1	0	1	0	2
2	Maschio	65,0	1	0	0	0	1	1	0	0	0	0	2	9	4-Critically	0	0	1	18	0	0	0	1	0	1	4	4
2	Maschio	84,3	1	0	0	1	1	1	0	0	0	0	3+	9	3-Severe	0	0	0	41	0	0	1	1	0	1	2	2
2	Maschio	59,7	1	0	0	0	1	0	0	0	0	0	1	5	2-Moderate	0	0	0	9	0	0	0	1	0	1	1	1
2	Maschio	34,6	0	0	0	0	0	1	0	0	0	0	1	10	2-Moderate	0	0	0	11	0	0	0	1	0	1	1	2
2	Maschio	73,1	1	0	1	0	0	1	0	0	0	0	1	18	3-Severe	0	0	0	12	0	0	0	1	0	1	2	2
2	Maschio	60,0	1	0	0	0	0	0	0	0	0	0	0	6	4-Critically	0	1	1	33	0	0	1	1	0	1	4	5
2	Maschio	88,5	1	0	0	0	1	1	0	0	0	0	2	6	2-Moderate	1	0	1	10	0	0	1	1	0	1	1	4
2	Femmina	81,8	1	0	0	0	0	0	0	0	0	0	0	8	2-Moderate	0	0	0	7	0	0	0	1	0	0	0	0
2	Maschio	68,4	1	0	0	1	1	0	0	1	0	0	3+	5	3-Severe	0	0	1	17	0	0	1	1	0	1	2	4
2	Femmina	22,3	0	0	0	0	0	0	0	0	0	0	0	1	2-Moderate	0	0	0	3	0	0	0	0	0	0	0	0
2	Femmina	77,4	1	0	0	1	1	0	0	0	1	0	3+	10	4-Critically	0	0	1	14	0	0	1	1	0	1	4	4
2	Femmina	74,9	1	0	0	0	1	0	0	0	0	0	1	4	1-Mild	0	0	0	41	0	0	0	1	0	0	0	1
2	Femmina	89,5	1	0	0	0	1	0	0	0	0	1	2	9	4-Critically	1	0	1	4	0	0	0	0	0	1	4	4
2	Maschio	53,0	1	0	0	0	1	1	0	0	0	1	3+	5	2-Moderate	0	0	0	19	0	0	1	1	0	1	0	2
2	Maschio	64,1	1	1	0	0	1	1	0	0	0	0	2	3	3-Severe	0	1	1	6	0	0	1	1	0	1	2	5
2	Maschio	52,7	1	0	0	0	1	0	0	0	0	0	1	7	2-Moderate	0	0	0	10	0	0	0	1	0	1	1	1
2	Maschio	75,5	1	1	0	1	1	1	0	0	0	0	3+	10	3-Severe	0	0	0	21	0	0	0	1	0	1	2	2
2	Maschio	57,7	1	0	0	0	0	0	0	0	0	0	0	9	3-Severe	0	0	1	16	0	0	1	1	0	1	3	4
2	Maschio	48,6	0	0	0	0	0	0	0	0	0	0	0	1	3-Severe	0	0	0	13	0	0	1	1	0	1	2	2
2	Maschio	53,7	1	1	0	0	0	0	0	0	0	0	0	1	2-Moderate	0	0	0	3	0	0	0	1	0	0	0	0
2	Maschio	25,9	0	0	0	0	0	0	0	0	0	0	0	0	1-Mild	0	0	0	9	0	0	0	0	0	0	0	0
2	Maschio	52,1	1	1	0	0	0	0	0	0	0	0	0	7	3-Severe	0	1	1	70	0	0	1	1	0	1	2	5
2	Maschio	88,5	1	0	0	1	0	0	0	0	0	0	1	6	2-Moderate	0	0	0	19	0	0	1	1	0	1	1	1
2	Maschio	44,9	1	0	0	0	1	0	0	0	0	0	1	6	3-Severe	0	0	0	9	0	0	1	1	0	1	2	2
2	Maschio	72,6	1	0	1	0	1	1	1	0	0	0	3+	6	4-Critically	0	1	1	45	0	0	0	1	0	1	4	5
2	Femmina	66,6	1	1	0	0	1	1	0	0	0	0	2	7	4-Critically	1	1	1	24	0	0	0	0	0	1	4	5
2	Maschio	88,5	1	0	0	0	1	0	0	0	0	0	1	3	4-Critically	1	0	1	5	0	0	0	1	0	1	4	4
2	Maschio	88,9	1	0	0	0	1	0	0	0	0	0	1	3	3-Severe	1	0	0	1	0	0	0	0	0	1	3	3
2	Maschio	75,0	1	0	1	0	1	1	0	0	0	0	2	5	4-Critically	1	0	1	5	0	0	0	1	0	1	4	4
2	Maschio	50,9	1	0	0	0	0	1	0	0	1	0	2	7	2-Moderate	0	0	0	4	0	0	0	0	0	0	0	0
2	Maschio	52,1	1	0	0	0	1	1	0	0	0	0	2	5	4-Critically	0	1	1	20	0	0	0	1	0	1	5	5
2	Maschio	81,1	1	0	0	0	0	1	0	0	0	0	1	9	3-Severe	0	0	1	24	0	0	0	1	0	1	2	4
2	Maschio	73,8	1	0	0	0	1	0	0	1	0	0	2	3	2-Moderate	1	1	1	18	0	0	1	1	0	1	0	5
2	Maschio	70,7	1	1	1	0	1	1	0	0	0	0	2	10	4-Critically	1	1	1	13	0	0	0	1	0	1	4	5
2	Maschio	67,9	1	0	1	0	0	1	0	0	0	0	1	7	4-Critically	1	1	1	24	0	0	0	1	0	1	4	5
2	Maschio	67,6	1	1	0	0	1	0	1	0	0	0	2	0	4-Critically	1	1	1	49	0	0	0	1	0	1	4	5
2	Femmina	70,4	1	0	0	0	1	0	0	0	0	0	1	12	3-Severe	0	1	1	72	0	0	0	1	0	1	2	5
2	Femmina	86,4	1	0	0	0	1	0	0	1	0	0	2	1	2-Moderate	1	0	0	3	0	0	0	1	0	1	1	3
2	Maschio	46,3	0	1	0	0	0	1	0	0	0	0	1	3	2-Moderate	0	0	0	10	0	0	0	1	0	1	0	0
2	Maschio	81,1	1	0	0	0	1	0	0	1	0	0	2	1	2-Moderate	1	0	0	14	0	0	0	1	0	1	0	3
2	Maschio	72,0	1	0	1	0	1	1	1	1	0	0	3+	0	2-Moderate	0	0	0	18	0	0	0	1	0	0	0	0
2	Femmina	83,5	1	0	0	1	1	1	1	1	0	0	3+	3	2-Moderate	0	0	0	32	0	0	0	1	0	0	0	0
2	Femmina	71,2	1	0	0	0	0	0	0	1	0	0	1	0	1-Mild	0	0	0	14	0	0	0	1	0	0	0	0
2	Femmina	88,2	1	1	0	0	1	1	1	0	0	0	3+	1	2-Moderate	1	0	0	10	0	0	0	1	0	1	1	3
2	Maschio	53,3	1	0	0	0	0	0	0	0	1	0	1	9	4-Critically	0	1	1	0	0	0	0	1	0	1	4	5
2	Maschio	75,3	1	0	0	0	1	1	0	0	0	0	2	7	4-Critically	1	1	1	47	0	0	0	1	0	1	4	5
2	Maschio	82,9	1	0	0	1	0	1	0	0	0	0	2	12	3-Severe	0	0	0	34	0	0	0	1	0	1	2	2
2	Maschio	55,9	1	0	0	1	0	0	0	0	1	0	2	10	2-Moderate	0	0	0	6	0	0	0	1	0	0	1	1
2	Femmina	66,4	0	0	0	1	1	1	1	0	0	0	3+	6	2-Moderate	0	0	0	101	0	0	0	1	0	0	0	1
2	Maschio	70,0	1	0	0	0	1	0	0	1	0	0	2	2	3-Severe	1	0	0	3	0	0	0	1	0	1	3	3
2	Maschio	70,4	1	0	0	0	0	1	1	1	0	0	3+	4	2-Moderate	0	0	0	15	0	0	0	1	0	1	1	1
2	Maschio	82,2	1	0	0	0	1	0	0	0	0	0	1	9	3-Severe	0	0	0	5	0	0	0	1	0	1	2	2
2	Maschio	43,5	1	0	0	0	0	0	1	0	0	0	1	3	1-Mild	0	0	0	12	0	0	0	0	0	0	0	0
2	Maschio	76,0	1	0	0	0	1	0	1	1	0	0	3+	8	1-Mild	0	0	0	47	0	0	0	1	0	0	0	0
2	Maschio	87,7	1	0	0	0	1	0	0	0	0	0	1	10	4-Critically	1	0	1	7	0	0	0	1	0	1	4	4
2	Femmina	76,8	1	1	0	0	1	0	0	0	0	0	1	7	3-Severe	1	1	0	12	0	0	0	0	0	1	3	5
2	Maschio	59,6	0	1	0	0	1	0	0	1	0	0	2	4	4-Critically	0	1	1	37	0	0	1	1	0	1	4	5
2	Maschio	59,4	1	0	0	0	1	0	0	0	0	0	1	10	4-Critically	0	0	1	35	0	0	0	0	0	1	4	4
2	Maschio	77,9	1	0	0	0	0	1	0	0	0	0	1	9	2-Moderate	0	0	0	12	0	0	0	1	0	1	1	2
2	Maschio	38,2	0	0	0	0	0	1	0	0	0	0	1	2	2-Moderate	0	0	0	25	0	0	0	1	0	1	1	2
2	Maschio	60,3	1	0	0	0	1	1	0	0	1	0	3+	3	1-Mild	0	0	0	15	0	0	0	0	0	0	0	0
2	Maschio	77,4	0	1	0	0	1	1	1	0	0	0	3+	2	3-Severe	1	0	1	3	0	0	0	1	0	1	2	4
2	Maschio	81,5	1	0	0	0	1	0	0	1	0	0	2	17	3-Severe	1	0	1	8	0	0	0	1	0	1	3	4
2	Maschio	87,5	1	0	0	1	1	0	0	0	0	0	2	2	2-Moderate	0	0	0	50	0	0	0	1	0	1	1	1
2	Maschio	50,7	0	0	0	0	0	0	0	0	0	0	0	1	2-Moderate	0	0	0	35	0	0	0	1	0	0	0	0
2	Femmina	63,8	1	0	0	1	0	0	0	0	0	0	1	16	3-Severe	0	0	0	8	0	0	1	1	0	1	2	2
2	Maschio	61,7	1	0	0	0	0	0	0	0	0	0	0	10	3-Severe	0	0	1	21	0	0	1	1	0	1	2	4
2	Maschio	48,4	0	0	0	0	0	0	0	0	1	0	1	20	3-Severe	0	0	0	5	0	0	0	1	0	1	2	2
2	Femmina	88,0	1	1	0	1	1	1	0	0	0	0	3+	2	3-Severe	1	0	0	9	0	0	0	1	0	1	2	3
2	Femmina	54,2	1	0	0	0	0	0	0	0	0	0	0	12	3-Severe	0	0	0	7	0	0	1	1	0	1	2	2
2	Maschio	52,4	0	1	0	0	0	0	0	0	0	0	0	10	2-Moderate	0	0	0	7	0	0	1	1	0	1	1	2
2	Femmina	42,5	0	0	0	0	0	0	0	0	0	0	0	7	1-Mild	0	0	0	6	0	0	0	1	0	0	0	0
2	Maschio	46,5	1	1	0	0	1	1	0	1	0	0	3+	7	3-Severe	0	0	1	8	0	0	1	1	0	1	2	4
2	Femmina	100,2	1	0	0	0	1	0	0	0	1	0	2	11	2-Moderate	0	0	0	16	0	0	0	1	0	1	1	1
2	Maschio	74,6	1	0	0	1	1	1	0	1	0	1	3+	9	4-Critically	1	1	1	5	0	0	0	1	0	1	4	5
2	Maschio	79,0	1	0	1	0	1	1	0	0	1	0	3+	8	2-Moderate	0	0	0	23	0	0	0	1	0	1	1	1
2	Femmina	61,7	1	0	1	0	1	1	0	1	0	0	3+	6	2-Moderate	0	0	0	14	0	0	0	1	0	0	1	1
2	Maschio	70,2	1	0	1	0	1	1	0	0	0	0	2	13	2-Moderate	0	0	0	9	0	0	0	1	0	1	0	0
2	Maschio	60,9	0	0	0	0	0	0	0	0	0	0	0	4	2-Moderate	0	0	0	9	0	0	0	1	0	0	0	0
2	Femmina	84,4	1	0	0	0	0	0	0	0	0	0	0	1	1-Mild	0	0	0	31	0	0	0	1	0	0	0	1
2	Maschio	54,3	1	0	0	0	0	1	0	0	0	0	1	9	3-Severe	0	0	0	11	0	0	0	1	0	1	2	2
2	Femmina	70,8	0	1	0	1	0	0	0	0	0	0	1	2	2-Moderate	0	0	0	45	0	0	0	1	0	1	1	3
2	Maschio	74,0	1	0	0	0	1	0	0	0	0	0	1	7	1-Mild	0	0	0	8	0	0	0	1	0	0	0	0
2	Femmina	62,3	1	0	0	0	0	0	0	1	0	0	1	9	2-Moderate	0	0	0	6	0	0	0	1	0	1	1	1
2	Maschio	73,0	1	1	1	0	1	1	0	0	0	0	2	5	3-Severe	0	0	0	12	0	0	0	1	0	1	2	2
2	Maschio	64,8	0	0	0	0	1	0	0	0	0	0	1	13	3-Severe	0	0	0	9	0	0	0	1	0	1	2	2
2	Maschio	76,2	1	0	1	0	1	1	0	1	0	0	3+	2	2-Moderate	0	0	0	14	0	0	0	1	0	1	0	1
2	Maschio	77,6	1	0	1	0	1	1	0	0	0	0	2	1	2-Moderate	0	0	0	15	0	0	0	1	0	0	1	1
2	Maschio	61,8	1	1	0	0	0	0	0	0	0	0	0	6	3-Severe	1	1	1	11	0	0	1	1	0	1	3	5
2	Femmina	70,2	0	0	0	0	1	0	0	0	0	0	1	10	2-Moderate	0	0	0	14	0	0	0	1	0	1	1	1
2	Maschio	45,5	1	0	0	0	0	0	0	0	0	0	0	6	3-Severe	0	0	1	33	0	0	0	1	0	1	2	4
2	Maschio	49,3	1	1	0	0	0	0	0	1	1	0	2	6	4-Critically	0	0	1	26	0	0	0	1	0	1	4	4
2	Femmina	76,2	1	1	0	0	1	0	0	0	0	0	1	8	4-Critically	1	1	1	9	0	0	0	1	0	1	4	5
2	Maschio	73,0	1	1	0	0	0	0	0	0	1	0	1	8	4-Critically	1	1	0	3	0	0	0	1	0	1	5	5
2	Femmina	73,2	1	0	0	0	0	0	0	0	0	0	0	9	4-Critically	1	1	1	11	0	0	0	1	0	1	4	5
2	Femmina	71,9	1	0	1	0	1	1	1	0	0	0	3+	4	2-Moderate	0	0	0	36	0	0	1	1	0	1	0	3
2	Maschio	63,3	1	0	1	0	1	1	0	1	0	0	3+	8	3-Severe	1	1	1	59	0	0	0	1	0	1	2	5
2	Maschio	72,9	1	1	0	0	1	1	0	0	0	0	2	9	4-Critically	1	1	0	1	0	0	0	1	0	1	5	5
2	Maschio	74,1	1	0	0	1	1	0	0	0	0	0	2	4	3-Severe	1	1	1	12	0	0	0	1	0	1	3	5
2	Femmina	76,7	1	0	0	0	0	0	0	0	0	0	0	1	1-Mild	1	0	0	6	0	0	0	1	0	0	0	0
2	Femmina	59,4	1	1	0	0	0	1	0	0	0	0	1	9	4-Critically	0	0	1	35	0	0	0	1	0	1	4	4
2	Femmina	77,0	1	0	0	0	1	0	0	1	1	1	3+	11	3-Severe	0	0	0	6	0	0	0	1	0	1	2	2
2	Femmina	65,1	0	1	0	1	0	0	0	0	0	1	2	9	2-Moderate	0	0	0	26	0	0	0	1	0	0	0	0
2	Femmina	76,9	1	0	0	1	1	0	0	1	1	0	3+	14	2-Moderate	0	0	0	5	0	0	0	1	0	0	0	0
2	Maschio	55,7	0	0	1	0	0	1	0	0	0	0	1	18	3-Severe	0	0	0	12	0	0	0	1	0	1	2	2
2	Maschio	80,8	1	0	0	0	1	1	0	0	0	0	2	1	1-Mild	0	0	0	20	0	0	0	1	0	0	0	0
2	Maschio	54,5	0	0	0	0	0	0	0	0	0	0	0	9	3-Severe	0	0	1	24	0	0	0	1	0	1	2	4
2	Femmina	73,1	1	0	1	0	1	1	1	0	0	0	3+	13	4-Critically	1	1	1	19	0	0	0	1	0	1	4	5
2	Femmina	55,9	0	0	0	0	0	0	0	0	0	0	0	11	3-Severe	0	0	0	10	0	0	0	1	0	1	2	2
2	Maschio	59,9	1	0	0	0	1	0	0	0	0	0	1	1	2-Moderate	0	0	0	12	0	0	0	1	0	0	1	1
2	Femmina	87,7	1	0	0	0	1	0	0	0	0	0	1	2	2-Moderate	0	0	0	17	0	0	0	1	0	1	1	1
2	Maschio	73,5	1	0	0	0	1	0	0	1	0	0	2	2	1-Mild	0	0	0	4	0	0	0	1	0	0	0	0
2	Maschio	69,8	1	0	0	0	1	0	0	0	0	0	1	7	3-Severe	0	1	1	78	0	0	0	1	0	1	2	5
2	Femmina	89,0	1	0	0	0	1	0	0	0	0	0	1	4	2-Moderate	1	0	1	20	0	0	1	1	0	1	1	4
2	Maschio	56,8	0	0	0	0	0	0	0	0	0	0	0	11	2-Moderate	0	0	0	13	0	0	0	1	0	1	1	1
2	Maschio	65,3	1	1	0	0	0	0	0	0	0	0	0	6	4-Critically	1	1	1	21	0	0	0	1	0	1	4	5
2	Maschio	52,4	0	0	0	0	1	1	1	0	0	0	3+	0	1-Mild	0	0	0	18	0	0	0	0	0	0	0	0
2	Femmina	79,4	1	0	0	0	1	0	0	1	0	0	2	4	3-Severe	0	0	0	21	0	0	0	1	0	1	3	3
2	Maschio	84,0	1	0	1	0	0	1	1	0	0	0	2	6	4-Critically	1	0	1	4	0	0	0	1	0	1	4	4
2	Femmina	91,2	1	1	0	0	1	0	0	0	0	0	1	3	2-Moderate	0	0	0	40	0	0	0	1	0	1	1	1
2	Maschio	81,9	1	0	0	0	0	0	0	0	0	0	0	6	2-Moderate	0	0	0	39	0	0	0	1	0	1	1	1
2	Maschio	80,6	1	0	0	0	1	0	0	0	0	0	1	4	3-Severe	0	0	0	43	0	0	0	1	0	1	2	3
2	Femmina	84,9	1	0	0	0	1	0	0	0	0	0	1	1	1-Mild	0	0	0	95	0	0	0	1	0	0	0	0
2	Maschio	80,1	1	0	1	1	1	1	0	1	0	0	3+	7	3-Severe	0	0	0	41	0	0	0	1	0	1	2	3
2	Femmina	82,7	1	0	0	0	1	0	0	1	0	0	2	3	2-Moderate	0	0	0	12	0	0	0	1	0	1	1	1
2	Femmina	77,7	1	0	0	0	1	0	0	0	0	0	1	9	4-Critically	0	0	1	54	0	0	0	1	0	1	4	4
2	Maschio	73,6	1	0	0	0	1	1	0	0	0	0	2	12	2-Moderate	0	0	1	58	0	0	0	1	0	1	1	4
2	Femmina	80,2	1	1	0	0	1	0	0	1	0	0	2	11	2-Moderate	0	0	0	17	0	0	0	1	0	1	1	1
2	Maschio	70,2	1	0	0	0	1	0	1	0	0	0	2	0	2-Moderate	1	0	1	15	0	0	0	1	0	0	0	4
2	Femmina	78,0	1	0	0	0	1	0	0	0	0	0	1	19	2-Moderate	0	0	0	7	0	0	0	1	0	0	0	0
2	Maschio	31,9	1	0	0	0	0	0	0	0	0	0	0	8	2-Moderate	0	0	0	11	0	0	0	1	0	1	1	1
2	Maschio	63,1	1	0	0	0	1	0	0	1	0	0	2	8	4-Critically	0	0	1	27	0	0	0	1	0	1	4	4
2	Femmina	80,1	1	0	1	0	1	1	0	0	0	0	2	10	4-Critically	0	0	1	16	0	0	0	1	0	1	4	4
2	Femmina	86,4	1	0	0	0	1	0	0	0	0	0	1	3	2-Moderate	1	0	0	9	0	0	0	1	0	0	1	1
2	Femmina	56,9	1	0	0	0	1	0	0	0	0	0	1	0	1-Mild	0	0	0	10	0	0	0	1	0	1	0	1
2	Femmina	60,0	0	0	0	0	0	0	0	0	0	0	0	14	4-Critically	0	0	1	11	0	0	0	1	0	1	4	4
2	Maschio	78,9	1	0	0	0	1	0	0	0	0	0	1	7	4-Critically	1	0	1	3	0	0	1	1	0	1	4	4
2	Femmina	57,2	0	0	0	1	0	0	0	0	0	0	1	2	2-Moderate	0	0	0	5	0	0	0	1	0	1	1	1
2	Maschio	63,6	1	0	1	1	1	1	1	0	0	0	3+	0	1-Mild	0	0	0	103	0	0	0	1	0	1	0	1
2	Maschio	40,2	1	0	0	0	1	1	0	0	0	1	3+	6	3-Severe	0	0	0	11	0	0	0	1	0	1	2	3
2	Maschio	43,1	1	0	0	1	1	1	0	0	0	0	3+	9	4-Critically	0	0	1	21	0	0	0	1	0	1	4	4
2	Maschio	51,0	0	0	1	0	0	1	0	0	0	0	1	2	3-Severe	0	0	1	30	0	0	0	1	0	1	2	4
2	Femmina	77,0	1	0	0	0	1	1	1	0	1	0	3+	4	2-Moderate	0	0	0	24	0	0	0	1	0	1	1	1
2	Maschio	55,4	1	1	0	0	0	1	0	0	0	0	1	13	2-Moderate	0	0	0	20	0	0	0	1	0	1	1	1
2	Maschio	82,6	1	0	0	0	1	0	0	1	0	1	3+	6	3-Severe	0	0	0	20	0	0	1	0	0	1	2	2
2	Maschio	69,7	1	0	1	0	1	1	0	0	0	0	2	7	3-Severe	1	0	1	32	0	0	1	0	0	1	2	4
2	Maschio	62,4	1	0	0	1	0	0	0	0	0	0	1	13	2-Moderate	0	0	0	15	0	0	0	0	0	0	0	0
2	Femmina	47,9	0	0	0	1	1	0	1	1	1	1	3+	7	2-Moderate	1	0	1	29	0	0	1	1	0	1	1	4
2	Maschio	88,4	1	0	0	1	0	0	0	1	0	0	2	18	3-Severe	1	0	0	3	0	0	0	1	0	0	3	3
2	Maschio	73,5	1	0	0	0	1	0	0	0	0	0	1	7	3-Severe	0	0	0	9	0	0	1	0	0	1	2	2
2	Maschio	94,4	1	0	0	0	1	1	1	0	1	0	3+	8	2-Moderate	1	0	0	16	0	0	0	1	0	1	1	3
2	Maschio	47,5	0	1	1	0	0	1	0	0	0	0	1	11	3-Severe	0	0	0	8	0	0	0	1	0	1	2	2
2	Maschio	49,0	1	0	0	0	0	0	0	1	0	0	1	8	4-Critically	0	0	1	9	0	0	0	1	0	1	4	4
2	Femmina	68,5	1	0	0	0	0	1	0	0	0	0	1	9	2-Moderate	0	0	0	7	0	0	0	1	0	1	1	1
2	Femmina	66,5	0	0	0	0	0	0	0	0	0	0	0	11	2-Moderate	0	0	0	11	0	0	0	1	0	1	1	1
2	Maschio	55,8	1	1	0	1	0	0	0	0	0	0	1	13	2-Moderate	0	0	0	7	0	0	0	1	0	1	1	1
2	Maschio	76,3	1	0	0	1	1	1	0	0	0	0	3+	11	4-Critically	0	0	1	57	0	0	0	1	0	1	4	4
2	Maschio	33,8	0	0	0	0	0	0	0	0	0	0	0	4	1-Mild	0	0	0	11	0	0	0	1	0	0	0	0
2	Maschio	80,1	1	0	1	0	0	1	0	0	0	0	1	14	2-Moderate	0	0	0	7	0	0	0	1	0	1	1	1
2	Maschio	68,5	0	1	0	0	0	1	1	0	0	0	2	2	4-Critically	0	0	1	15	0	0	0	1	0	1	4	4
2	Maschio	76,3	1	1	1	1	1	1	1	1	0	0	3+	4	3-Severe	1	0	0	5	0	0	0	0	0	1	3	3
2	Femmina	63,8	1	1	0	1	1	1	0	0	0	0	3+	2	1-Mild	0	0	0	29	0	0	0	1	0	0	0	0
2	Maschio	58,2	1	0	0	0	1	0	1	0	0	0	2	3	4-Critically	0	1	1	38	0	0	0	1	0	1	4	5
2	Maschio	71,5	1	0	1	1	1	1	1	0	0	0	3+	1	3-Severe	0	0	0	34	0	0	0	1	0	1	2	2
2	Maschio	68,7	1	1	0	0	1	1	0	0	0	0	2	4	3-Severe	0	0	0	19	0	0	1	1	0	1	2	3
2	Maschio	57,1	1	0	0	0	0	0	1	0	0	0	1	6	3-Severe	0	0	0	10	0	0	0	1	0	1	2	2
2	Femmina	83,6	1	0	0	0	0	0	1	0	1	0	2	6	3-Severe	1	0	0	2	0	0	0	0	0	1	2	2
2	Maschio	64,2	1	1	0	0	0	0	0	0	0	0	0	8	4-Critically	1	1	1	19	0	0	0	1	0	1	4	5
2	Maschio	49,8	0	1	0	0	0	0	0	0	0	0	0	1	4-Critically	0	1	1	81	0	0	0	1	0	1	4	5
2	Maschio	74,9	1	0	0	0	1	0	0	0	0	0	1	7	4-Critically	1	1	1	20	0	0	1	1	0	1	4	5
2	Maschio	66,7	1	0	0	1	1	1	0	0	0	0	3+	6	4-Critically	1	1	1	18	0	0	0	1	0	1	4	5
2	Femmina	74,8	1	1	0	0	1	1	0	0	0	0	2	6	4-Critically	0	1	1	74	0	0	0	1	0	1	4	5
2	Femmina	59,0	0	0	0	0	0	0	0	0	0	0	0	0	4-Critically	0	1	1	29	0	0	0	1	0	1	4	5
2	Maschio	75,8	1	0	0	0	0	0	0	0	0	0	0	10	4-Critically	1	1	1	16	0	0	0	1	0	1	5	5
2	Maschio	77,5	1	0	0	0	1	1	0	0	0	0	2	7	4-Critically	0	1	1	92	0	0	0	1	0	1	4	5
2	Maschio	56,9	1	0	0	0	0	0	0	0	0	0	0	10	3-Severe	0	0	0	10	0	0	0	1	0	1	2	2
2	Maschio	73,3	1	0	1	0	1	1	0	0	0	0	2	9	2-Moderate	0	0	0	65	0	0	1	1	0	1	1	2
2	Maschio	74,5	1	0	0	0	1	1	0	1	0	0	3+	7	3-Severe	1	0	1	16	0	0	0	1	0	1	3	4
2	Maschio	64,6	1	1	1	0	1	1	0	0	0	0	2	5	3-Severe	0	0	0	12	0	0	0	1	0	1	3	3
2	Femmina	85,0	1	1	0	0	0	0	0	0	0	0	0	14	3-Severe	1	0	0	2	0	0	0	1	0	1	3	3
2	Maschio	66,1	0	0	1	0	1	1	0	1	0	0	3+	3	1-Mild	1	1	0	71	0	0	0	1	0	1	0	5
2	Maschio	48,2	1	0	0	0	1	0	0	0	0	0	1	9	4-Critically	0	1	1	23	0	0	0	1	0	1	4	5
2	Maschio	58,8	1	1	0	1	1	0	0	0	0	0	2	6	2-Moderate	1	1	1	21	0	0	0	1	0	1	1	5
2	Maschio	86,2	1	1	0	0	1	0	1	1	0	0	3+	2	2-Moderate	1	0	0	52	0	0	0	1	0	1	1	2
2	Femmina	83,5	1	0	0	0	1	0	0	1	0	0	2	1	2-Moderate	1	0	0	44	0	0	0	1	0	1	0	2
2	Femmina	93,3	1	1	0	0	1	0	0	0	0	0	1	1	2-Moderate	0	0	0	28	0	0	0	1	0	0	1	1
2	Maschio	63,8	1	1	1	0	1	1	0	0	0	0	2	9	4-Critically	0	0	1	27	0	0	0	1	0	1	4	4
2	Maschio	65,0	1	0	0	0	1	0	0	0	0	0	1	9	3-Severe	0	0	1	35	0	0	0	1	0	1	2	4
2	Femmina	77,8	1	0	0	0	1	0	0	0	0	0	1	5	3-Severe	0	0	0	4	0	0	1	1	0	1	2	2
2	Maschio	85,3	1	0	0	0	0	0	0	0	0	0	0	4	1-Mild	0	0	0	25	0	0	0	1	0	0	0	0
2	Femmina	77,5	1	1	0	0	1	0	0	0	0	0	1	11	2-Moderate	0	0	0	51	0	0	0	1	0	1	1	1
2	Femmina	92,8	1	0	0	0	1	1	1	1	0	0	3+	0	2-Moderate	0	0	0	25	0	0	0	1	0	1	0	0
2	Maschio	73,8	1	1	0	0	1	0	0	1	0	0	2	7	4-Critically	0	0	1	45	0	0	1	1	0	1	4	4
2	Femmina	90,9	1	0	0	0	1	0	0	0	0	0	1	15	3-Severe	0	0	1	84	0	0	0	1	0	1	3	4
2	Maschio	84,3	1	0	1	0	1	1	0	0	0	0	2	9	3-Severe	0	0	0	74	0	0	0	1	0	1	3	3
2	Femmina	85,7	1	1	0	0	1	1	0	1	1	0	3+	10	3-Severe	0	0	1	67	0	0	1	1	0	1	3	4
2	Maschio	75,4	1	1	0	0	1	1	1	1	1	0	3+	0	1-Mild	0	0	0	47	0	0	0	1	0	0	0	0
2	Maschio	85,0	1	0	0	1	1	0	0	0	0	0	2	7	3-Severe	1	0	0	19	0	0	0	1	0	1	3	3
2	Maschio	52,5	0	0	0	0	0	0	0	0	1	0	1	13	2-Moderate	0	0	0	10	0	0	0	1	0	1	1	1
2	Maschio	81,9	1	0	0	1	1	0	0	0	0	0	2	7	3-Severe	0	0	0	25	0	0	1	1	0	1	2	2
2	Maschio	67,2	1	1	0	0	1	0	0	0	0	0	1	9	4-Critically	0	1	1	153	0	0	0	0	0	1	4	5
2	Femmina	56,3	0	0	0	0	0	0	0	0	0	0	0	2	4-Critically	1	1	1	16	0	0	0	1	0	1	4	5
2	Femmina	63,9	0	0	0	0	0	0	0	0	0	0	0	5	4-Critically	1	1	1	3	0	0	0	1	0	1	4	5
2	Femmina	74,6	1	1	0	1	0	0	0	0	0	0	1	4	4-Critically	1	1	1	9	0	0	0	1	0	1	4	5
2	Maschio	42,4	0	1	1	0	1	0	1	0	1	0	3+	1	2-Moderate	1	1	1	29	0	0	0	1	0	1	0	5
2	Maschio	64,1	1	0	0	0	1	0	0	0	0	0	1	3	4-Critically	1	1	1	19	0	0	1	1	0	1	4	5
2	Femmina	63,3	0	0	0	0	1	1	1	0	0	0	3+	7	4-Critically	1	1	1	16	0	0	0	1	0	1	4	5
2	Femmina	77,1	1	1	0	1	1	1	1	0	0	0	3+	5	2-Moderate	0	0	0	11	0	0	0	1	0	1	0	0
2	Maschio	68,8	1	0	0	0	1	0	1	0	0	0	2	3	2-Moderate	0	0	0	2	0	0	0	1	0	1	0	0
2	Femmina	58,7	1	1	1	0	0	1	0	0	0	1	2	13	1-Mild	1	0	0	39	0	0	0	1	0	0	0	0
2	Femmina	88,7	1	0	0	0	1	0	0	0	0	0	1	2	4-Critically	0	0	1	16	0	0	0	1	0	1	4	4
2	Femmina	45,6	1	0	0	0	0	0	0	0	0	0	0	4	2-Moderate	0	0	0	11	0	0	0	1	0	0	0	0
2	Maschio	67,0	0	0	0	0	0	1	1	1	0	1	3+	1	4-Critically	0	0	1	18	0	0	0	1	0	1	4	4
2	Maschio	84,3	1	0	0	0	1	1	0	0	0	0	2	16	4-Critically	1	0	1	5	0	0	0	1	0	1	4	4
2	Femmina	55,1	1	0	1	0	0	1	0	0	0	0	1	7	2-Moderate	0	0	1	24	0	0	0	1	0	1	1	4
2	Femmina	70,1	1	0	0	0	1	0	0	0	0	0	1	4	3-Severe	0	1	1	31	0	0	0	1	0	1	3	5
2	Maschio	77,8	1	0	0	0	1	0	1	1	0	0	3+	22	2-Moderate	0	0	0	18	0	0	0	1	0	1	1	1
2	Maschio	85,9	1	0	0	1	0	0	0	0	0	0	1	3	2-Moderate	0	0	0	27	0	0	0	1	0	1	1	1
2	Maschio	81,2	1	1	0	0	0	0	0	0	0	0	0	9	2-Moderate	0	0	1	22	0	0	1	1	0	1	1	4
2	Femmina	77,1	1	0	0	0	1	0	0	1	0	0	2	1	2-Moderate	0	0	0	9	0	0	0	1	0	0	0	0
2	Femmina	91,5	1	0	0	0	1	0	0	0	0	0	1	17	2-Moderate	1	0	0	8	0	0	0	1	0	0	1	2
2	Maschio	46,5	0	0	0	0	0	0	0	0	0	0	0	35	4-Critically	0	0	1	11	0	0	0	1	0	1	4	4
2	Maschio	65,1	1	0	1	0	1	1	0	0	0	1	3+	0	3-Severe	0	1	1	45	0	0	0	1	0	1	3	5
2	Femmina	96,3	1	0	0	0	1	0	0	0	0	0	1	0	2-Moderate	1	0	0	15	0	0	0	1	0	1	1	1
2	Femmina	84,8	1	0	1	0	1	1	0	0	0	0	2	5	1-Mild	0	0	0	40	0	0	0	1	0	1	0	0
2	Femmina	97,0	1	0	0	0	1	0	0	0	0	0	1	16	2-Moderate	1	0	0	25	0	0	0	1	0	1	0	3
2	Maschio	84,4	1	1	0	1	1	0	1	0	0	0	3+	2	1-Mild	1	0	0	41	0	0	0	1	0	1	0	0
2	Maschio	92,2	1	0	1	0	1	1	0	0	0	0	2	7	2-Moderate	1	0	1	11	0	0	0	1	0	1	1	4
2	Femmina	94,5	1	0	0	0	1	0	0	0	0	0	1		2-Moderate	1	0	0	4	0	0	0	0	0	1	1	1
2	Maschio	38,7	0	0	0	1	0	0	0	0	0	0	1	5	2-Moderate	0	0	0	18	0	0	0	0	0	0	0	0
2	Maschio	70,3	1	0	0	1	1	0	0	0	0	0	2	4	2-Moderate	0	0	0	18	0	0	0	1	0	1	0	0
2	Maschio	51,9	1	0	0	0	0	0	0	0	0	0	0	3	2-Moderate	0	0	0	19	0	0	0	1	0	1	0	0
2	Femmina	77,7	1	0	0	0	1	0	0	0	1	0	2	14	2-Moderate	0	0	0	4	0	0	0	1	0	1	0	0
2	Maschio	63,7	1	0	0	0	0	0	0	0	0	0	0	18	2-Moderate	0	0	0	6	0	0	0	1	0	1	1	1
2	Maschio	55,9	1	0	0	0	0	0	0	0	0	0	0	2	3-Severe	0	0	1	20	0	0	1	1	0	1	2	4
2	Maschio	84,3	1	0	0	0	1	1	0	1	0	0	3+	8	2-Moderate	1	0	0	35	0	0	0	1	0	1	0	0
2	Maschio	81,7	1	0	0	0	1	0	0	1	0	0	2	5	2-Moderate	0	0	0	25	0	0	0	1	0	1	1	1
2	Maschio	76,2	1	0	0	1	1	0	0	0	0	0	2	0	1-Mild	0	0	0	16	0	0	0	0	0	0	0	0
2	Femmina	86,6	1	1	1	0	1	1	1	0	0	0	3+	10	3-Severe	1	0	0	9	0	0	0	1	0	1	2	2
2	Maschio	80,4	1	0	0	0	0	0	0	0	0	0	0	11	4-Critically	1	0	1	35	0	0	0	1	0	1	4	4
2	Femmina	94,4	1	0	0	0	1	0	0	0	0	0	1	8	1-Mild	0	0	0	44	0	0	0	1	0	0	0	0
2	Maschio	70,8	1	0	0	0	0	0	0	1	0	0	1	8	2-Moderate	0	0	0	15	0	0	0	1	0	0	0	1
2	Femmina	71,9	1	0	1	0	1	1	0	0	0	0	2	6	3-Severe	0	0	1	46	0	0	0	1	0	1	2	4
2	Femmina	87,2	1	0	0	0	1	0	1	0	0	0	2	5	2-Moderate	0	0	1	29	0	0	0	1	0	1	1	4
2	Femmina	80,2	1	0	0	1	1	0	0	1	0	0	3+	10	4-Critically	1	0	1	27	0	0	0	1	0	1	4	4
2	Femmina	84,9	1	0	0	0	1	1	0	0	0	0	2	4	2-Moderate	1	0	0	28	0	0	0	1	0	0	0	0
2	Maschio	81,9	1	0	0	0	1	0	0	0	0	0	1	14	4-Critically	1	0	1	12	0	0	0	1	0	1	4	4
2	Femmina	87,9	1	0	0	1	1	0	0	0	1	0	3+	2	4-Critically	1	0	1	11	0	0	0	1	0	1	4	4
2	Femmina	91,2	1	0	1	0	1	1	1	0	0	0	3+	2	3-Severe	0	0	0	15	0	0	0	1	0	0	2	2
2	Maschio	71,6	0	0	0	0	0	0	0	0	0	0	0	4	3-Severe	1	0	0	15	0	0	0	1	0	1	2	2
2	Maschio	89,8	1	0	0	0	0	0	0	0	0	0	0	7	2-Moderate	1	0	0	11	0	0	0	1	0	1	1	1
2	Maschio	92,9	1	0	0	0	1	0	0	0	0	0	1	3	1-Mild	0	0	0	21	0	0	0	1	0	1	0	0
2	Femmina	85,3	1	0	0	0	1	0	0	0	0	0	1	4	2-Moderate	1	0	0	30	0	0	0	1	0	1	0	1
2	Maschio	83,0	1	0	1	0	1	1	0	0	0	0	2	2	3-Severe	0	0	0	30	0	0	0	1	0	0	2	2
2	Femmina	82,1	1	0	0	0	0	0	0	0	0	0	0	7	2-Moderate	0	0	0	13	0	0	0	1	0	1	1	2
2	Femmina	72,3	1	0	0	0	1	0	0	0	0	0	1	3	4-Critically	0	0	1	35	0	0	0	1	0	1	4	4
2	Femmina	57,2	1	0	0	0	0	0	0	0	0	0	0	3	4-Critically	0	1	1	31	0	0	0	1	0	1	4	5
2	Maschio	66,4	1	1	1	0	1	1	0	0	0	0	2	14	2-Moderate	0	0	1	40	0	0	0	1	0	1	1	4
2	Maschio	81,9	1	0	0	0	1	0	0	0	0	0	1	11	3-Severe	0	0	1	38	0	0	0	1	0	1	2	4
2	Femmina	71,7	1	1	0	0	1	0	0	0	0	0	1	5	4-Critically	0	1	1	47	0	0	0	1	0	0	4	5
2	Maschio	88,8	1	0	0	0	1	0	0	0	0	0	1	14	2-Moderate	1	0	1	4	0	0	0	1	0	1	1	4
2	Maschio	85,3	1	0	0	0	0	0	0	0	0	0	0	1	4-Critically	1	0	1	14	0	0	0	1	0	1	4	4
2	Femmina	82,8	1	0	0	0	1	0	0	0	0	0	1	2	4-Critically	0	0	1	32	0	0	0	1	0	1	4	4
2	Maschio	82,0	1	0	0	1	1	0	0	0	0	0	2		4-Critically	1	0	1	9	0	0	0	1	0	1	4	4
2	Maschio	71,0	0	0	0	0	0	0	0	0	0	0	0	4	1-Mild	0	0	0	99	0	0	0	1	0	1	0	0
2	Maschio	92,2	1	0	0	0	1	0	0	0	0	0	1	0	2-Moderate	1	0	0	19	0	0	0	1	0	0	0	0
2	Maschio	76,3	1	0	0	0	1	0	0	0	0	0	1	6	2-Moderate	0	0	0	12	0	0	0	1	0	1	1	1
2	Femmina	76,1	1	0	0	1	1	0	0	0	0	0	2	4	2-Moderate	0	0	1	14	0	0	0	0	0	1	1	4
2	Femmina	86,1	1	0	0	0	1	0	0	0	0	0	1	1	2-Moderate	1	0	0	13	0	0	0	1	0	1	1	2
2	Maschio	93,0	1	0	0	1	1	0	0	0	1	0	3+	7	3-Severe	1	0	1	14	0	0	0	1	0	1	2	4
2	Maschio	80,9	1	0	1	1	1	1	0	0	0	0	3+	21	2-Moderate	0	0	1	34	0	0	0	1	0	1	1	4
2	Maschio	82,8	1	0	0	0	1	0	0	0	0	0	1	20	2-Moderate	1	0	0	4	0	0	0	1	0	1	0	0
2	Maschio	86,8	1	0	0	0	1	0	0	0	0	0	1	8	4-Critically	1	0	1	13	0	0	0	1	0	1	4	4
2	Femmina	75,3	1	0	0	0	0	0	1	0	0	0	1	11	2-Moderate	0	0	0	48	0	0	0	1	0	1	0	0
2	Maschio	53,0	0	0	0	0	1	1	0	0	0	0	2	6	2-Moderate	0	0	0	4	0	0	0	1	0	1	0	0
2	Femmina	62,4	0	0	1	0	1	1	0	0	0	0	2	0	4-Critically	0	1	1	34	0	0	0	1	0	1	4	5
2	Femmina	61,6	1	0	0	0	1	1	0	0	0	0	2	0	4-Critically	0	1	1	41	0	0	0	1	0	1	4	5
2	Maschio	41,6	0	0	0	0	0	0	0	0	0	0	0		4-Critically	1	1	0	23	0	0	0	0	0	0	5	5
2	Femmina	71,4	1	0	0	0	0	0	0	0	0	0	0		4-Critically	0	1	1	23	0	0	0	0	0	0	4	5
2	Maschio	67,2	1	1	0	1	1	0	0	0	0	0	2	7	4-Critically	0	1	1	24	0	0	0	0	0	0	4	5
2	Maschio	71,5	1	0	0	0	0	0	0	0	0	0	0		4-Critically	1	1	1	12	0	0	0	0	0	0	4	5
2	Maschio	69,1	1	0	0	0	0	0	0	0	0	0	0		4-Critically	1	1	0	14	0	0	0	0	0	0	5	5
2	Maschio	63,5	1	1	0	0	0	0	0	1	0	0	1	1	3-Severe	0	0	0	18	0	0	1	1	0	1	2	2
2	Femmina	87,4	1	0	0	0	1	0	0	0	0	0	1	28	2-Moderate	0	0	0	7	0	0	0	1	0	0	0	0
2	Femmina	71,2	1	0	0	0	0	0	0	0	1	0	1	10	3-Severe	0	0	0	17	0	0	0	1	0	1	3	3
2	Femmina	66,2	1	0	0	0	1	0	0	0	0	0	1	11	3-Severe	0	0	0	7	0	0	0	1	0	1	2	2
2	Maschio	71,4	0	1	0	0	1	1	0	0	0	0	2	12	2-Moderate	0	0	0	7	0	0	0	1	0	1	1	1
2	Maschio	54,4	0	0	0	0	1	1	0	0	0	1	3+	9	2-Moderate	0	0	0	9	0	0	0	1	0	1	0	0
2	Femmina	90,1	1	0	0	1	1	0	0	0	0	1	3+	17	2-Moderate	0	0	0	7	0	0	0	1	0	1	1	1
2	Maschio	47,3	0	0	0	0	0	0	0	0	0	0	0	8	2-Moderate	0	0	0	7	0	0	1	1	0	1	1	1
2	Maschio	56,7	1	0	0	0	0	0	0	0	0	0	0	3	4-Critically	0	0	1	22	0	0	1	1	0	1	4	4
2	Maschio	45,1	1	0	0	0	0	0	0	0	0	0	0	9	3-Severe	0	0	1	12	0	0	0	1	0	1	2	4
2	Maschio	68,5	1	0	0	1	0	0	0	0	1	0	2	27	4-Critically	1	1	0	8	0	0	0	0	0	0	5	5
2	Maschio	29,3	0	0	0	0	0	0	0	0	0	0	0	4	3-Severe	0	1	1	26	0	0	0	1	0	1	2	5
2	Maschio	35,5	0	0	0	0	0	0	0	0	0	0	0	7	4-Critically	0	0	1	17	0	0	0	1	0	1	4	4
2	Maschio	55,9	1	0	1	1	1	1	0	0	0	0	3+	11	4-Critically	0	0	1	11	0	0	0	1	0	1	4	4
2	Femmina	58,2	0	1	0	0	1	1	0	0	0	0	2	3	4-Critically	1	1	1	13	0	0	0	0	0	1	4	5
2	Maschio	62,9	0	0	0	0	0	0	0	0	0	0	0	6	4-Critically	0	1	1	108	0	0	0	1	0	1	4	5
2	Femmina	55,9	1	0	1	0	0	1	1	0	1	0	3+	2	1-Mild	0	0	0	9	0	0	0	1	0	0	0	0
2	Maschio	54,8	0	0	0	0	0	0	0	0	0	0	0	9	4-Critically	0	1	1	97	0	0	0	1	0	1	4	5
2	Maschio	75,8	1	0	0	0	0	0	1	0	0	0	1	5	3-Severe	0	1	1	30	0	0	0	1	0	0	2	5
2	Maschio	58,2	1	0	0	0	1	0	0	0	0	0	1	0	1-Mild	0	0	0	8	0	0	0	1	0	0	0	1
2	Femmina	71,4	1	1	0	1	1	0	0	0	0	0	2	41	4-Critically	1	1	0	3	0	0	0	1	0	0	5	5
2	Maschio	79,5	1	0	0	0	0	0	0	0	0	0	0	7	3-Severe	0	1	0	106	0	0	0	0	0	0	2	5
2	Maschio	64,7	1	0	0	0	1	0	0	0	0	0	1	11	3-Severe	0	1	1	78	0	0	0	1	0	1	2	5
2	Maschio	74,0	1	0	0	0	0	0	0	0	0	0	0	7	3-Severe	1	1	1	21	0	0	1	1	0	1	2	5
2	Maschio	53,5	1	0	0	0	0	0	0	0	0	0	0	6	2-Moderate	0	1	1	66	0	0	0	1	0	1	1	5
2	Maschio	72,7	1	0	1	0	1	1	0	0	0	0	2	10	2-Moderate	0	1	1	69	0	0	0	0	0	0	0	5
2	Maschio	67,5	1	1	0	0	1	0	0	0	0	1	2	9	3-Severe	1	1	1	34	0	0	0	1	0	1	2	5
2	Maschio	76,4	1	0	1	1	1	1	1	0	0	0	3+	5	3-Severe	1	1	0	31	0	0	1	1	0	1	2	5
2	Femmina	80,6	1	0	0	0	1	0	0	0	0	0	1	7	2-Moderate	0	0	1	18	0	0	0	1	0	1	1	4
2	Femmina	86,9	1	0	0	0	1	1	0	0	0	0	2	7	3-Severe	1	0	1	16	0	0	0	1	0	1	2	4
2	Maschio	58,3	1	0	0	0	0	0	0	1	0	0	1	25	3-Severe	0	0	0	14	0	0	0	1	0	1	2	2
2	Maschio	55,2	1	0	0	0	0	1	0	0	1	1	3+	19	3-Severe	0	0	0	17	0	0	0	1	0	1	2	2
2	Maschio	23,9	0	0	0	0	0	0	0	0	0	0	0	4	1-Mild	0	0	0	11	0	0	0	0	0	0	0	0
2	Maschio	58,0	1	0	0	0	1	0	0	0	0	0	1	7	2-Moderate	0	0	0	8	0	0	0	1	0	1	0	2
2	Maschio	52,4	0	0	0	0	0	0	0	0	0	1	1	5	4-Critically	0	0	1	24	0	0	1	1	0	1	4	4
2	Femmina	87,9	1	0	0	0	1	0	0	0	1	0	2	6	1-Mild	0	0	0	17	0	0	0	1	0	0	0	1
2	Maschio	84,6	1	0	1	0	1	1	0	1	0	0	3+	1	2-Moderate	0	0	0	8	0	0	0	1	0	0	0	0
2	Maschio	89,1	1	0	1	1	1	1	1	0	0	0	3+	0	2-Moderate	0	0	0	27	0	0	0	1	0	0	1	1
2	Maschio	84,6	1	1	0	1	1	1	0	0	0	0	3+	13	3-Severe	0	0	0	22	0	0	0	0	0	1	2	2
2	Maschio	74,6	1	1	0	0	1	1	0	0	0	0	2	10	4-Critically	1	1	1	56	0	0	0	1	0	1	5	5
2	Femmina	85,5	1	0	0	0	1	1	0	1	0	0	3+	2	3-Severe	1	0	0	4	0	0	0	1	0	1	3	3
2	Maschio	40,3	0	1	1	0	0	1	0	0	0	0	1	5	2-Moderate	0	0	0	4	0	0	0	1	0	0	0	0
2	Femmina	98,5	1	0	0	0	1	1	0	0	0	0	2	9	3-Severe	1	0	0	8	0	0	0	1	0	0	2	3
2	Maschio	45,5	1	1	0	0	1	1	0	0	0	0	2	8	3-Severe	0	0	0	11	0	0	0	1	0	1	2	2
2	Maschio	53,5	0	0	0	0	0	0	0	0	0	0	0	3	2-Moderate	0	0	0	17	0	0	0	1	0	1	1	1
2	Femmina	72,1	1	0	0	0	0	0	0	1	0	0	1	65	2-Moderate	1	0	0	24	0	0	0	0	0	0	0	0
2	Maschio	39,6	0	1	0	0	0	0	0	0	0	0	0	7	3-Severe	0	0	0	8	0	0	0	1	0	1	2	2
2	Femmina	76,7	1	0	0	0	1	1	0	0	0	0	2	17	2-Moderate	0	0	0	13	0	0	0	1	0	1	1	1
2	Femmina	77,1	1	0	0	0	1	0	0	0	0	0	1	6	2-Moderate	0	0	0	7	0	0	0	1	0	1	1	1
2	Femmina	78,0	1	0	1	1	1	1	1	0	0	0	3+	9	3-Severe	1	0	0	12	0	0	0	1	0	1	2	2
2	Femmina	69,3	1	0	0	0	1	0	0	1	0	0	2	14	3-Severe	0	0	0	8	0	0	0	1	0	1	2	2
2	Femmina	99,3	1	0	0	0	1	0	0	0	0	0	1	1	2-Moderate	1	0	0	9	0	0	0	1	0	1	0	2
2	Femmina	87,9	1	0	0	0	1	0	0	0	0	0	1	7	3-Severe	0	0	0	8	0	0	0	1	0	1	2	2
2	Maschio	51,2	0	0	0	0	0	0	0	0	0	0	0	10	3-Severe	0	0	1	17	0	0	0	1	0	1	2	4
2	Maschio	54,9	1	1	0	0	1	0	0	0	0	0	1	5	2-Moderate	0	0	0	11	0	0	1	1	0	1	1	2
2	Femmina	77,9	1	1	1	0	1	1	0	0	0	0	2	8	4-Critically	0	0	1	30	0	0	0	1	0	1	4	4
2	Maschio	81,4	1	0	0	0	1	0	0	0	0	0	1	8	3-Severe	0	0	1	49	0	0	0	1	0	1	2	4
2	Maschio	69,8	1	1	0	0	1	0	1	0	0	0	2	5	3-Severe	0	0	0	14	0	0	0	0	0	1	2	2
2	Maschio	80,7	1	0	0	0	1	0	0	0	0	0	1	22	1-Mild	0	0	0	7	0	0	0	0	0	1	1	1
2	Femmina	91,9	1	0	0	1	1	0	0	1	1	0	3+	2	3-Severe	1	0	0	34	0	0	0	0	0	0	3	3
2	Maschio	56,5	0	0	0	0	0	0	0	0	0	1	1	6	2-Moderate	0	0	0	5	0	0	0	1	0	1	0	0
2	Femmina	67,8	1	0	0	0	0	0	0	1	0	0	1	9	4-Critically	0	0	1	23	0	0	0	1	0	1	4	4
2	Femmina	62,5	1	1	0	0	0	1	0	0	0	0	1	4	2-Moderate	0	0	1	32	0	0	0	1	0	1	1	4
2	Maschio	60,0	0	0	0	0	1	0	0	0	0	1	2	10	2-Moderate	0	0	0	5	0	0	0	1	0	0	0	0
2	Femmina	80,3	1	0	0	0	1	0	0	0	0	0	1	10	2-Moderate	0	0	0	68	0	0	0	1	0	0	1	1
2	Femmina	87,8	1	0	0	0	1	0	0	0	0	0	1	5	3-Severe	0	0	0	16	0	0	0	0	0	1	2	2
2	Femmina	71,9	1	1	1	0	1	1	0	0	0	0	2	12	2-Moderate	0	0	0	8	0	0	0	1	0	1	1	1
2	Maschio	79,8	1	0	1	1	1	1	1	0	0	0	3+	1	3-Severe	1	0	0	24	0	0	0	1	0	1	3	3
2	Maschio	33,5	0	0	0	0	0	0	0	0	0	0	0	10	2-Moderate	0	0	0	23	0	0	0	1	0	1	0	2
2	Maschio	67,4	1	0	0	0	1	0	0	0	0	0	1	9	3-Severe	0	0	1	26	0	0	0	1	0	1	2	4
2	Femmina	59,8	1	0	0	1	0	0	0	0	0	0	1	9	3-Severe	0	0	1	27	0	0	0	1	0	1	2	4
2	Femmina	58,5	1	1	0	0	0	0	0	0	0	0	0	8	2-Moderate	0	0	0	12	0	0	1	1	0	1	0	2
2	Maschio	40,4	0	0	0	0	0	0	0	0	0	0	0	4	2-Moderate	0	0	0	20	0	0	1	1	0	1	1	2
2	Femmina	47,2	1	0	0	0	0	0	0	0	0	0	0	8	1-Mild	0	0	0	7	0	0	0	0	0	0	0	0
2	Femmina	89,3	1	0	0	0	1	0	1	0	0	0	2	10	1-Mild	0	0	0	24	0	0	0	1	0	0	0	0
2	Femmina	81,2	1	1	0	0	1	0	0	0	0	0	1	8	3-Severe	0	0	0	61	0	0	0	1	0	1	2	2
2	Femmina	84,9	1	1	1	0	1	1	0	0	0	0	2	45	2-Moderate	1	0	0	41	0	0	0	0	0	0	0	2
2	Femmina	88,8	1	1	0	0	1	0	0	0	0	0	1	1	2-Moderate	1	0	1	14	0	0	0	1	0	1	1	4
2	Maschio	50,1	0	0	0	0	0	0	0	0	0	0	0	37	2-Moderate	0	0	0	7	0	0	0	1	0	0	0	0
2	Femmina	75,0	1	1	0	0	1	0	0	1	0	0	2	10	4-Critically	0	0	1	18	0	0	0	1	0	1	4	4
2	Femmina	78,4	1	0	0	0	0	1	0	1	0	0	2	0	3-Severe	0	0	1	23	0	0	0	1	0	1	2	4
2	Maschio	80,8	1	0	1	0	1	1	0	0	0	0	2	3	3-Severe	0	0	1	23	0	0	1	1	0	1	2	4
2	Maschio	57,2	1	0	0	0	0	0	0	0	1	0	1	4	1-Mild	0	0	0	23	0	0	1	1	0	1	0	2
2	Maschio	80,8	1	1	1	1	1	1	0	0	0	0	3+	12	3-Severe	0	0	1	38	0	0	0	0	0	1	2	4
2	Maschio	78,4	1	1	0	0	1	0	0	0	0	0	1	3	4-Critically	1	0	1	4	0	0	0	1	0	1	4	4
2	Maschio	83,7	1	1	1	0	0	1	0	0	0	0	1	1	3-Severe	0	0	0	27	0	0	1	1	0	1	2	2
2	Femmina	88,2	1	1	0	0	1	0	0	0	0	0	1	1	3-Severe	1	0	1	11	0	0	0	0	0	1	3	4
2	Maschio	99,5	1	0	0	0	0	0	0	0	0	0	0	2	2-Moderate	1	0	0	3	0	0	0	1	0	1	1	3
2	Maschio	79,7	1	0	0	0	0	0	1	0	0	0	1	2	1-Mild	0	0	0	16	0	0	0	1	0	1	0	0
2	Maschio	51,2	1	0	0	0	0	0	0	0	0	0	0	5	2-Moderate	0	0	0	10	0	0	0	1	0	1	0	1
2	Maschio	67,0	1	0	0	0	0	0	0	0	0	0	0	8	2-Moderate	1	1	0	27	0	0	1	1	0	1	1	5
2	Maschio	82,9	1	0	0	0	1	0	0	0	1	0	2	2	2-Moderate	0	0	0	15	0	0	0	1	0	0	1	1
2	Femmina	56,3	1	0	0	0	0	0	0	0	0	0	0	0	1-Mild	0	0	0	11	0	0	0	1	0	0	0	0
2	Femmina	89,8	1	0	0	1	1	0	0	0	1	0	3+	1	2-Moderate	0	0	0	30	0	0	0	1	0	0	1	1
2	Femmina	84,0	1	1	1	0	1	1	1	0	0	0	3+	3	2-Moderate	0	0	0	15	0	0	1	0	0	1	1	1
2	Maschio	32,7	0	0	0	0	0	0	0	0	0	0	0	5	2-Moderate	0	0	0	11	0	0	0	1	0	1	1	1
2	Femmina	80,5	1	0	0	0	1	0	0	0	0	0	1	4	2-Moderate	0	0	0	17	0	0	0	1	0	0	1	1
2	Maschio	27,2	0	0	0	1	0	0	0	0	0	0	1	4	1-Mild	0	0	0	10	0	0	0	0	0	1	0	0
2	Femmina	33,8	1	0	0	0	0	0	0	0	0	0	0	3	1-Mild	0	0	0	10	0	0	0	0	0	0	0	0
2	Femmina	58,1	1	0	0	1	0	0	0	0	0	0	1	8	2-Moderate	0	0	0	12	0	0	1	1	0	1	1	1
2	Femmina	80,3	1	0	1	0	1	1	0	0	0	1	3+	13	2-Moderate	0	0	0	42	0	0	0	1	0	0	0	0
2	Maschio	49,0	1	1	0	0	0	1	0	0	0	0	1	9	2-Moderate	0	0	0	5	0	0	0	1	0	1	0	0
2	Femmina	84,4	1	0	0	0	1	0	0	1	0	0	2	3	2-Moderate	0	0	0	14	0	0	1	1	0	1	0	1
2	Femmina	92,1	1	0	0	0	1	0	0	1	0	0	2	2	2-Moderate	0	0	0	46	0	0	1	1	0	1	0	3
2	Femmina	72,8	1	0	0	1	1	0	0	0	1	0	3+	2	2-Moderate	0	0	0	12	0	0	0	0	0	0	0	0
2	Femmina	72,6	1	0	0	0	1	0	0	0	0	0	1	11	2-Moderate	0	0	0	9	0	0	0	1	0	1	0	1
2	Femmina	50,9	1	0	0	0	0	0	0	0	0	0	0	8	2-Moderate	0	0	0	8	0	0	1	1	0	1	1	1
2	Femmina	76,6	1	1	0	0	1	0	0	0	0	0	1	1	1-Mild	0	0	0	69	0	0	0	1	0	1	1	1
2	Femmina	51,9	0	1	0	0	0	0	0	0	0	0	0	8	2-Moderate	0	0	0	9	0	0	0	1	0	1	0	1
2	Maschio	57,1	0	0	1	0	1	1	0	0	0	0	2	13	2-Moderate	0	0	0	11	0	0	0	1	0	1	0	1
2	Femmina	47,3	1	1	1	0	0	1	0	0	0	1	2	6	2-Moderate	0	0	0	9	0	0	0	1	0	1	1	1
2	Maschio	86,0	1	0	0	0	1	1	0	1	0	0	3+	21	2-Moderate	0	0	0	18	0	0	0	1	0	1	0	3
3	Maschio	68,8	1	0	0	0	1	0	0	0	0	0	1	7	2-Moderate	0	0	0	6	0	0	1	1	0	1	1	1
2	Maschio	76,6	1	0	0	1	1	0	0	0	0	1	3+	3	3-Severe	0	1	0	104	0	0	0	1	0	1	2	5
2	Maschio	84,3	1	0	0	0	0	0	0	0	0	0	0	10	3-Severe	0	0	1	34	0	0	0	1	0	1	2	4
2	Maschio	79,4	1	1	0	0	1	0	0	0	0	0	1	5	4-Critically	0	0	1	25	0	0	0	1	0	1	4	4
3	Femmina	81,4	1	0	0	0	1	0	0	0	0	0	1	0	2-Moderate	0	0	0	11	0	0	0	0	0	1	1	1
3	Maschio	88,4	1	0	1	0	1	1	0	0	0	0	2	3	2-Moderate	1	0	1	11	0	0	0	1	0	1	1	4
2	Femmina	61,6	0	1	1	0	0	1	0	0	1	0	2	10	3-Severe	0	0	0	18	0	0	0	1	0	1	2	2
2	Femmina	96,5	1	0	0	0	1	0	0	0	0	0	1	0	3-Severe	1	0	0	1	0	0	0	1	0	0	3	3
2	Femmina	95,2	1	0	0	0	0	0	1	1	0	0	2	90	3-Severe	1	0	0	21	0	0	0	1	0	1	2	2
2	Maschio	55,9	0	0	1	1	1	1	0	0	0	1	3+	2	2-Moderate	0	0	0	4	0	0	0	1	0	1	0	0
2	Maschio	56,0	1	0	0	0	0	0	0	0	0	0	0	1	2-Moderate	0	0	0	9	0	0	0	1	0	1	1	1
2	Femmina	73,7	1	1	1	1	1	1	0	0	1	0	3+	11	3-Severe	0	0	0	23	0	0	0	1	0	1	2	2
2	Maschio	61,3	1	0	0	0	0	0	0	0	0	0	0	9	2-Moderate	0	0	0	7	0	0	0	1	0	1	1	1
2	Femmina	59,4	0	1	0	0	1	0	0	1	0	0	2	5	2-Moderate	0	0	0	10	0	0	1	1	0	1	1	1
2	Maschio	99,4	1	0	0	0	1	0	0	0	0	0	1	2	3-Severe	0	0	0	10	0	0	1	1	0	1	2	2
2	Maschio	44,7	1	1	0	0	0	0	0	0	0	0	0	9	2-Moderate	0	0	0	4	0	0	0	1	0	1	1	1
2	Maschio	51,8	1	1	0	0	1	1	0	0	0	0	2	14	2-Moderate	0	0	1	36	0	0	0	1	0	1	1	4
2	Maschio	86,3	1	0	1	0	1	1	0	0	0	0	2	9	2-Moderate	0	0	0	17	0	0	0	0	0	1	1	1
2	Femmina	44,6	1	0	0	0	0	0	0	0	1	0	1	13	3-Severe	0	0	0	13	0	0	0	1	0	1	2	3
2	Maschio	76,7	1	0	0	1	1	0	0	0	1	0	3+	12	4-Critically	1	0	1	11	0	0	0	1	0	1	4	4
2	Femmina	38,4	0	0	0	0	1	0	0	0	0	0	1	5	1-Mild	0	0	0	5	0	0	0	1	0	0	0	0
2	Maschio	81,4	1	0	1	0	1	1	0	1	0	0	3+	7	2-Moderate	0	0	0	5	0	0	0	1	0	1	1	1
2	Maschio	72,8	1	0	0	0	1	0	0	0	0	0	1	9	2-Moderate	0	0	0	5	0	0	0	1	0	1	1	1
2	Maschio	54,6	0	0	0	0	0	0	0	0	0	0	0	9	2-Moderate	0	0	1	21	0	0	0	1	0	1	1	4
2	Maschio	83,1	1	0	0	0	1	0	0	0	0	0	1	0	3-Severe	0	0	0	9	0	0	0	1	0	1	2	2
2	Maschio	50,0	1	0	0	0	0	0	0	0	0	0	0	8	4-Critically	0	0	1	21	0	0	1	1	0	1	4	4
2	Maschio	50,7	0	0	0	0	0	0	0	0	0	0	0	4	3-Severe	0	0	1	28	0	0	1	1	0	1	2	4
2	Maschio	78,9	1	0	1	0	1	1	1	0	0	0	3+	6	1-Mild	0	0	0	15	0	0	1	1	0	1	2	2
2	Femmina	51,0	0	0	0	0	0	0	0	0	0	0	0	4	2-Moderate	0	0	0	4	0	0	0	1	0	0	0	0
2	Maschio	44,2	0	1	0	0	0	0	0	0	0	0	0	5	3-Severe	0	0	1	18	0	0	1	1	0	1	2	4
2	Femmina	75,7	1	0	0	0	1	0	0	0	0	0	1	3	2-Moderate	0	0	0	28	0	0	0	1	0	1	0	2
2	Femmina	82,9	1	0	1	0	1	1	0	0	0	0	2	11	3-Severe	0	0	1	36	0	0	0	1	0	1	2	4
2	Maschio	96,9	1	0	0	0	0	0	0	0	0	0	0	2	2-Moderate	0	0	0	26	0	0	1	1	0	0	1	1
2	Maschio	87,8	1	0	0	0	1	0	0	0	0	0	1	6	3-Severe	0	0	1	49	0	0	1	1	0	1	3	4
2	Maschio	46,0	0	0	0	0	0	0	0	0	0	0	0	9	2-Moderate	0	0	0	4	0	0	0	1	0	1	0	0
2	Maschio	79,4	1	0	1	1	1	1	0	0	0	0	3+	4	2-Moderate	1	1	0	16	0	0	0	1	0	1	1	5
3	Maschio	78,0	1	0	0	0	1	0	0	0	0	0	1	2	3-Severe	0	0	1	17	0	0	1	1	0	1	3	4
2	Maschio	60,5	1	0	0	0	0	0	0	0	0	0	0	7	3-Severe	0	1	1	11	0	0	0	1	0	1	2	5
2	Maschio	66,6	1	1	0	0	1	0	0	0	0	0	1	7	3-Severe	1	1	1	28	0	0	0	1	0	1	2	5
2	Femmina	79,2	1	1	0	0	0	0	0	0	0	0	0	0	1-Mild	1	0	0	20	0	0	1	1	0	1	0	3
3	Maschio	27,4	0	0	0	0	1	0	0	0	0	0	1	9	2-Moderate	0	0	0	8	0	0	0	1	0	1	1	1
2	Femmina	99,0	1	0	0	0	1	0	0	0	0	0	1	2	1-Mild	1	0	0	9	0	0	0	1	0	1	0	3
3	Maschio	71,8	1	1	0	0	0	0	0	0	0	0	0	4	2-Moderate	0	0	0	13	0	0	1	1	0	1	0	2
2	Femmina	43,4	1	1	0	0	0	0	0	0	0	0	0	8	2-Moderate	0	0	0	12	0	0	1	1	0	1	1	1
3	Maschio	70,3	1	0	1	0	1	1	0	0	0	0	2	1	1-Mild	0	0	0	62	0	0	0	1	0	0	0	1
2	Maschio	89,6	1	0	1	0	1	1	1	0	0	0	3+	6	1-Mild	1	0	0	10	0	0	0	0	0	0	0	0
2	Maschio	51,1	0	1	0	1	0	0	0	0	0	0	1	0	1-Mild	0	0	0	12	0	0	1	1	0	1	0	1
2	Femmina	56,8	1	0	0	0	1	0	0	0	0	0	1	14	2-Moderate	0	0	0	3	0	0	0	1	0	1	1	1
3	Femmina	87,0	1	0	1	0	1	1	1	1	0	1	3+	9	2-Moderate	0	0	0	20	0	0	0	0	0	0	1	1
3	Maschio	42,1	1	1	0	1	0	0	0	0	1	0	2	10	2-Moderate	0	0	0	10	0	0	0	1	0	1	1	1
2	Maschio	88,5	1	0	0	0	1	0	0	1	0	0	2	23	3-Severe	0	0	0	28	0	0	0	1	0	1	2	2
3	Femmina	68,6	1	0	0	0	1	0	0	0	0	0	1	14	4-Critically	0	0	1	18	0	0	0	1	0	1	4	4
3	Femmina	56,0	1	0	0	0	0	0	0	0	0	0	0	9	3-Severe	0	0	0	8	0	0	0	1	0	1	2	2
2	Femmina	82,2	1	0	0	0	0	0	0	0	0	0	0	3	3-Severe	1	1	1	7	0	0	0	1	0	1	3	5
2	Femmina	60,5	1	0	0	0	0	1	0	0	0	0	1	6	2-Moderate	0	0	0	5	0	0	1	1	0	1	1	2
3	Femmina	80,2	1	0	1	0	1	1	0	0	0	0	2	6	3-Severe	0	0	1	30	0	0	1	1	0	1	2	4
2	Femmina	79,9	1	1	1	1	1	1	0	1	0	0	3+	0	2-Moderate	1	0	0	4	0	0	0	0	0	0	1	2
2	Maschio	73,7	1	0	0	0	1	0	0	0	0	0	1	0	3-Severe	0	0	0	8	0	0	0	1	0	0	3	3
3	Femmina	59,3	1	1	0	0	1	1	0	1	0	0	3+	7	3-Severe	0	0	0	5	0	0	1	1	0	1	2	2
3	Maschio	74,6	1	1	0	0	0	0	0	0	0	0	0	8	3-Severe	0	0	0	11	0	0	1	1	0	1	2	2
2	Maschio	47,4	1	1	0	0	1	0	0	0	0	0	1	11	2-Moderate	0	0	0	7	0	0	0	1	0	1	1	1
2	Maschio	63,8	1	0	0	0	0	1	0	1	1	0	3+	6	2-Moderate	0	0	0	8	0	0	0	1	0	0	0	0
2	Maschio	80,4	1	0	0	0	1	0	0	0	0	0	1	5	2-Moderate	0	0	0	6	0	0	0	1	0	1	0	0
3	Femmina	82,7	0	1	0	0	1	0	0	0	0	0	1	1	3-Severe	1	0	0	2	0	0	1	1	0	1	2	3
3	Maschio	58,9	0	0	0	0	0	0	0	0	0	0	0	12	3-Severe	0	0	0	11	0	0	0	1	0	1	2	3
3	Maschio	66,1	1	0	0	0	1	0	0	0	0	0	1	10	2-Moderate	0	0	0	8	0	0	0	1	0	1	0	0
2	Maschio	85,6	1	0	0	0	1	0	0	0	0	0	1	8	3-Severe	0	0	0	8	0	0	1	1	0	1	2	2
3	Femmina	49,2	1	0	0	0	1	0	0	0	1	0	2	0	3-Severe	0	0	0	13	0	0	1	0	0	0	3	3
3	Maschio	57,5	0	0	0	0	0	0	0	0	0	0	0	4	2-Moderate	0	0	0	8	0	0	1	1	0	1	1	2
2	Femmina	77,1	1	1	0	0	1	0	0	0	1	0	2	5	2-Moderate	0	0	0	6	0	0	0	1	0	0	1	1
3	Maschio	68,3	0	0	0	0	1	0	0	0	0	0	1	7	3-Severe	0	0	0	9	0	0	1	1	0	1	3	3
3	Femmina	79,0	1	0	0	0	1	0	0	1	0	0	2	6	2-Moderate	0	0	0	9	0	0	1	1	0	1	1	1
3	Femmina	72,1	1	0	0	0	1	0	0	0	0	0	1	14	1-Mild	0	0	0	5	0	0	0	1	0	1	1	1
2	Femmina	74,5	1	1	0	0	1	1	0	0	0	0	2	0	2-Moderate	1	0	0	5	0	0	0	0	0	1	1	2
3	Femmina	82,6	1	0	1	0	1	1	0	0	0	0	2	1	2-Moderate	0	0	0	28	0	0	0	0	0	0	1	1
3	Maschio	68,7	1	1	1	0	1	1	1	0	0	0	3+	9	4-Critically	0	0	1	18	0	0	0	1	0	0	4	4
3	Femmina	96,3	1	1	0	1	1	1	0	0	0	0	3+	2	2-Moderate	1	0	0	13	0	0	0	1	0	1	1	2
3	Maschio	93,6	1	1	0	1	1	0	0	0	0	0	2	1	3-Severe	1	0	0	17	0	0	0	1	0	0	2	2
3	Maschio	91,5	1	0	0	0	1	0	0	0	0	0	1	0	1-Mild	0	0	0	4	0	0	0	1	0	1	2	2
2	Maschio	89,3	1	0	0	0	1	0	0	0	0	0	1	4	4-Critically	1	0	1	6	0	0	1	1	0	1	4	4
2	Maschio	64,1	1	0	1	0	0	1	0	0	0	0	1	6	3-Severe	0	0	0	5	0	0	1	1	0	1	2	2
3	Maschio	32,6	0	0	0	0	0	0	0	0	0	0	0	4	2-Moderate	0	0	0	5	0	0	1	1	0	1	1	1
3	Maschio	96,6	1	0	0	0	1	0	0	0	0	0	1	6	3-Severe	1	0	0	7	0	0	0	1	0	1	2	2
3	Femmina	94,2	1	0	0	1	1	0	1	0	1	0	3+	3	2-Moderate	0	0	0	9	0	0	1	1	0	0	1	1
3	Femmina	70,0	1	0	0	0	1	0	0	0	0	0	1	0	1-Mild	0	0	0	10	0	0	0	1	0	0	0	0
3	Maschio	28,8	1	1	0	0	0	0	0	0	0	0	0	6	2-Moderate	0	0	0	5	0	0	1	1	0	1	0	1
2	Maschio	80,6	1	0	1	0	1	1	0	0	0	0	2	12	4-Critically	0	0	1	33	0	0	1	0	0	1	4	4
3	Maschio	59,0	1	1	0	0	0	0	0	0	0	0	0	11	2-Moderate	0	0	0	19	0	0	1	1	0	1	0	1
3	Femmina	56,9	1	0	0	0	1	0	0	0	0	0	1	10	2-Moderate	0	0	0	6	0	0	0	1	0	1	1	1
3	Maschio	70,9	1	1	0	0	0	0	0	0	0	0	0	0	1-Mild	0	0	0	19	0	0	0	1	0	0	0	0
3	Maschio	73,6	1	0	0	0	1	0	0	1	0	0	2	15	2-Moderate	0	0	0	5	0	0	0	1	0	1	1	1
3	Femmina	80,6	1	0	0	0	1	0	0	0	0	0	1	5	1-Mild	0	0	1	21	0	0	1	1	0	1	1	4
3	Femmina	65,1	0	0	0	0	1	1	0	0	0	0	2	17	4-Critically	0	0	1	11	0	0	0	1	0	0	4	4
3	Maschio	59,4	1	1	0	0	0	1	0	1	0	0	2	17	2-Moderate	0	0	0	12	0	0	0	1	0	1	1	1
3	Maschio	74,2	1	0	0	1	1	0	0	0	0	0	2	10	3-Severe	0	0	1	12	0	0	0	1	0	1	2	4
3	Femmina	59,8	1	0	0	0	1	0	0	0	0	0	1	6	4-Critically	0	0	1	17	0	0	1	1	0	1	4	4
3	Femmina	59,2	0	1	1	0	0	1	0	0	0	0	1	7	3-Severe	0	0	0	10	0	0	1	1	0	1	2	2
3	Maschio	84,3	1	0	0	0	1	0	0	1	0	0	2	10	3-Severe	1	0	0	6	0	0	1	1	0	1	2	3
3	Maschio	87,2	1	0	0	0	1	0	1	1	0	0	3+	5	2-Moderate	0	0	0	19	0	0	0	1	0	1	0	1
3	Femmina	74,5	1	1	0	0	1	0	0	0	0	0	1	7	2-Moderate	1	0	1	6	0	0	1	1	0	1	1	4
3	Femmina	84,0	0	1	1	1	1	1	0	0	0	0	3+	12	2-Moderate	0	0	0	19	0	0	0	0	0	1	1	1
2	Femmina	43,6	1	1	0	0	1	0	0	0	0	0	1	13	2-Moderate	0	0	0	5	0	0	0	1	0	1	0	0
2	Femmina	88,1	1	1	0	0	1	0	0	0	1	0	2	9	4-Critically	1	0	1	5	0	0	0	0	0	0	4	4
2	Maschio	60,7	1	0	0	0	0	0	0	0	0	0	0	8	4-Critically	0	0	1	11	0	0	1	1	0	1	4	4
3	Maschio	51,0	1	0	0	0	0	0	0	0	0	0	0	9	2-Moderate	0	0	0	7	0	0	0	1	0	1	1	1
3	Maschio	46,8	1	1	0	0	1	0	0	0	0	0	1	4	3-Severe	0	0	0	8	0	0	0	1	0	1	2	2
3	Femmina	78,1	1	1	1	0	1	1	0	1	0	0	3+	8	2-Moderate	0	0	0	8	0	0	1	1	0	1	0	1
3	Maschio	65,7	1	0	0	0	0	0	0	0	0	0	0	9	2-Moderate	0	0	0	6	0	0	1	1	0	1	0	0
3	Maschio	71,0	1	0	0	0	1	0	0	0	0	0	1	6	4-Critically	0	1	1	1	0	0	0	1	0	1	4	5
3	Maschio	67,1	1	0	0	0	1	0	0	0	0	0	1	3	2-Moderate	0	0	0	6	0	0	0	1	0	1	0	0
3	Femmina	69,0	1	1	0	0	1	0	0	0	0	0	1	8	2-Moderate	0	0	0	10	0	0	1	1	0	1	1	2
3	Maschio	59,2	1	0	0	0	0	0	0	0	0	0	0	5	4-Critically	0	0	1	13	0	0	1	1	0	1	4	4
3	Maschio	81,0	1	1	0	0	1	0	0	0	0	0	1	6	2-Moderate	0	0	0	9	0	0	0	1	0	1	1	1
3	Maschio	71,8	1	0	1	0	1	1	1	0	0	0	3+	8	3-Severe	0	0	1	70	0	0	0	1	0	1	2	4
3	Maschio	80,0	1	0	1	0	1	1	0	0	0	0	2	4	2-Moderate	0	0	0	17	0	0	0	1	0	1	0	1
2	Femmina	68,4	1	1	0	0	1	1	0	1	0	0	3+	7	2-Moderate	0	0	0	8	0	0	0	1	0	1	0	1
3	Femmina	52,7	0	0	0	1	0	1	0	0	0	0	2	7	2-Moderate	0	0	0	6	0	0	1	1	0	1	1	2
3	Femmina	71,2	1	0	0	1	1	1	0	0	0	0	3+	7	2-Moderate	0	0	0	8	0	0	0	1	0	1	1	1
2	Maschio	86,7	1	0	0	1	1	1	0	1	0	0	3+	9	2-Moderate	0	0	0	8	0	0	0	0	0	1	1	1
3	Maschio	62,0	1	0	0	0	1	0	0	1	0	0	2	1	2-Moderate	0	0	0	20	0	0	0	0	0	0	1	1
3	Maschio	49,5	1	0	0	0	0	0	0	0	0	0	0	8	2-Moderate	0	0	0	7	0	0	1	1	0	1	1	1
3	Maschio	31,4	1	0	0	0	0	0	0	0	0	0	0	8	2-Moderate	0	0	0	9	0	0	0	1	0	1	1	1
3	Maschio	64,9	1	1	0	1	1	0	0	0	0	0	2	5	3-Severe	0	0	0	8	0	0	1	1	0	1	2	2
3	Maschio	51,1	1	0	0	0	0	0	0	0	0	0	0	11	2-Moderate	0	0	0	7	0	0	0	1	0	1	1	1
2	Maschio	48,0	0	0	0	0	0	0	0	0	0	0	0	10	3-Severe	0	0	1	22	0	0	0	1	0	1	2	4
3	Femmina	85,6	1	0	0	0	1	0	0	0	0	0	1	3	1-Mild	0	0	0	33	0	0	0	1	0	0	1	1
3	Femmina	94,1	0	0	0	1	1	0	0	0	0	0	2	11	3-Severe	0	0	0	11	0	0	0	1	0	1	2	2
3	Maschio	67,2	1	0	0	0	0	0	0	0	0	0	0	19	4-Critically	0	0	1	29	0	0	0	1	0	1	4	4
3	Femmina	92,9	1	0	0	0	0	0	0	1	1	0	2	3	2-Moderate	1	0	0	3	0	0	0	1	0	1	1	3
3	Maschio	63,0	1	0	0	0	1	0	0	0	0	0	1	12	2-Moderate	0	0	0	5	0	0	0	1	0	1	1	1
3	Maschio	72,1	1	0	0	0	1	0	0	1	0	0	2	1	2-Moderate	0	0	0	7	0	0	0	1	0	1	0	0
3	Maschio	62,0	1	0	0	0	0	0	0	0	0	0	0	7	3-Severe	0	0	0	7	0	0	1	1	0	1	2	2
3	Maschio	90,0	1	0	0	0	1	0	0	0	0	0	1	5	3-Severe	1	0	1	2	0	0	0	1	0	1	3	4
2	Femmina	80,2	1	1	0	1	1	1	1	1	1	0	3+	3	3-Severe	1	0	1	7	0	0	0	1	0	1	2	4
3	Femmina	61,3	1	0	0	0	0	1	0	0	0	0	1	15	2-Moderate	0	0	0	3	0	0	0	1	0	1	0	0
2	Femmina	82,1	1	0	0	1	1	0	0	1	1	0	3+	0	1-Mild	0	0	0	34	0	0	0	0	0	1	0	2
3	Maschio	72,0	1	0	0	0	1	1	0	0	0	0	2	6	4-Critically	0	0	1	5	0	0	1	1	0	1	4	4
3	Femmina	82,1	1	1	1	1	1	1	0	0	0	0	3+	4	2-Moderate	0	0	0	18	0	0	0	1	0	1	1	2
2	Maschio	56,1	1	1	0	0	1	1	0	0	0	1	3+	9	3-Severe	0	0	1	15	0	0	0	1	0	1	2	4
3	Femmina	44,0	1	0	0	0	0	0	0	0	0	0	0	9	2-Moderate	0	0	0	4	0	0	0	1	0	1	1	1
2	Maschio	83,3	1	0	1	1	1	1	0	0	0	0	3+	3	1-Mild	0	0	0	7	0	0	0	0	0	1	0	0
2	Maschio	49,0	1	1	0	0	0	0	0	0	0	0	0	15	2-Moderate	0	0	0	0	0	0	0	1	0	0	0	0
2	Maschio	53,6	1	0	0	0	0	0	0	1	0	0	1	13	2-Moderate	0	0	0	6	0	0	1	1	0	1	1	1
2	Maschio	46,0	1	0	0	0	0	0	0	0	0	0	0	7	2-Moderate	0	1	1	45	0	0	1	1	0	1	0	5
2	Maschio	50,5	0	1	0	0	1	0	0	0	0	0	1	5	3-Severe	0	0	0	11	0	0	1	1	0	1	2	2
3	Maschio	81,6	1	0	0	0	0	0	0	1	0	0	1	1	3-Severe	1	0	0	4	0	0	0	1	0	1	2	3
3	Maschio	53,9	0	0	0	0	0	0	0	0	0	0	0	10	3-Severe	0	0	0	11	0	0	0	1	0	1	2	2
3	Maschio	58,9	0	1	0	0	1	0	0	0	0	0	1	14	2-Moderate	0	0	0	11	0	0	0	1	0	1	1	1
3	Femmina	84,4	1	1	0	1	1	1	0	1	0	0	3+	0	2-Moderate	0	0	0	13	0	0	0	1	0	1	1	1
3	Maschio	56,6	1	0	0	0	0	0	0	0	0	0	0	6	2-Moderate	0	0	0	14	0	0	1	1	0	1	1	2
3	Maschio	80,4	1	0	0	0	1	1	0	0	0	0	2	8	3-Severe	1	0	0	11	0	0	1	1	0	1	2	3
3	Maschio	91,1	1	0	0	0	1	0	0	0	0	0	1	3	3-Severe	1	0	1	9	0	0	1	1	0	1	2	4
2	Maschio	50,9	0	0	0	0	1	1	0	0	0	1	3+	9	2-Moderate	0	0	0	15	0	0	0	1	0	1	0	2
3	Femmina	79,6	1	0	1	0	1	1	0	0	0	0	2	7	2-Moderate	0	0	0	20	0	0	0	1	0	1	1	1
3	Maschio	66,6	1	0	0	0	0	0	0	0	0	0	0	14	3-Severe	0	0	0	9	0	0	0	1	0	1	2	2
2	Maschio	64,1	1	1	0	0	1	1	0	0	0	0	2	7	3-Severe	1	1	1	43	0	0	0	1	0	1	3	5
3	Maschio	65,2	1	0	0	0	1	0	0	0	0	0	1	12	2-Moderate	0	0	0	4	0	0	0	1	0	1	1	1
3	Maschio	45,9	1	0	0	0	0	0	0	0	1	0	1	12	3-Severe	0	0	0	10	0	0	0	1	0	1	2	2
3	Maschio	56,9	1	0	0	0	1	0	0	0	0	0	1	12	3-Severe	0	0	0	6	0	0	0	1	0	1	2	2
3	Femmina	79,3	1	0	0	0	1	0	1	0	0	0	2	5	2-Moderate	0	0	0	6	0	0	1	1	0	1	0	1
3	Maschio	59,4	1	1	1	0	1	1	0	0	1	0	3+	7	3-Severe	0	0	0	8	0	0	1	1	0	1	2	2
3	Maschio	78,0	1	0	0	0	1	1	0	0	0	0	2	6	3-Severe	1	0	1	7	0	0	1	1	0	1	3	4
2	Femmina	46,6	1	1	0	0	0	0	0	0	0	0	0	11	2-Moderate	0	0	0	8	0	0	0	1	0	1	0	1
3	Maschio	52,3	1	0	0	0	1	0	0	0	0	0	1	5	2-Moderate	0	0	1	15	0	0	0	1	0	1	1	4
3	Femmina	92,4	1	0	0	0	1	0	0	0	0	0	1	2	2-Moderate	1	0	0	11	0	0	1	1	0	1	1	2
2	Maschio	47,0	1	1	0	0	1	0	0	1	0	0	2	7	3-Severe	0	1	1	57	0	0	0	1	0	1	2	5
2	Maschio	37,8	1	0	0	0	0	0	0	0	0	0	0	8	2-Moderate	0	0	0	7	0	0	1	1	0	1	1	1
3	Maschio	73,0	1	0	0	0	1	1	1	1	0	0	3+	3	3-Severe	1	0	1	10	0	0	1	1	0	1	2	4
2	Femmina	66,0	1	1	1	0	1	1	0	0	1	0	3+	9	1-Mild	0	0	0	16	0	0	0	1	0	0	2	2
2	Maschio	68,1	1	1	0	0	1	1	0	1	0	0	3+	9	3-Severe	0	0	1	21	0	0	0	0	0	1	3	4
3	Femmina	82,8	1	1	1	0	1	1	0	0	0	1	3+	5	2-Moderate	1	0	0	7	0	0	1	1	0	1	1	3
2	Maschio	59,7	1	1	0	0	0	1	0	0	0	0	1	11	2-Moderate	0	0	0	11	0	0	0	1	0	0	1	2
2	Maschio	69,6	1	0	0	0	1	1	0	0	0	0	2	11	3-Severe	0	0	1	16	0	0	0	1	0	1	3	4
3	Maschio	57,3	1	0	0	0	0	0	1	0	0	0	1	10	3-Severe	0	0	1	10	0	0	0	1	0	1	3	4
2	Maschio	37,2	0	0	0	0	0	0	0	0	0	0	0	6	2-Moderate	0	0	0	10	0	0	0	1	0	1	1	1
3	Maschio	60,3	0	1	1	0	1	1	0	0	0	0	2	7	3-Severe	0	1	1	62	0	0	0	1	0	1	2	5
3	Maschio	39,5	1	0	0	0	0	0	0	0	0	0	0	11	3-Severe	0	0	0	6	0	0	0	1	0	1	2	2
3	Maschio	63,7	1	1	0	0	1	0	0	0	1	0	2	0	1-Mild	0	0	0	5	0	0	0	1	0	0	0	0
3	Maschio	51,8	1	1	0	0	0	0	0	0	0	0	0	11	4-Critically	0	0	1	20	0	0	0	1	0	1	4	4
3	Maschio	63,1	1	0	0	0	1	0	0	0	0	0	1	10	3-Severe	0	1	1	38	0	0	0	1	0	1	2	5
3	Maschio	77,0	1	0	0	0	1	0	0	0	0	0	1	7	3-Severe	0	0	1	7	0	0	1	0	0	1	2	4
2	Maschio	89,4	1	0	0	0	1	0	0	1	0	0	2	45	3-Severe	1	0	1	8	0	0	0	0	0	1	3	4
2	Femmina	65,9	1	0	0	1	1	1	0	0	0	0	3+	4	2-Moderate	0	1	1	48	0	0	0	1	0	1	1	5
3	Femmina	60,3	1	1	0	0	1	0	0	0	0	0	1	4	2-Moderate	0	0	0	7	0	0	1	1	0	1	1	1
3	Maschio	55,4	0	1	1	0	1	1	0	0	0	0	2	2	2-Moderate	0	0	0	7	0	0	1	1	0	1	1	1
3	Maschio	74,0	1	0	0	0	1	0	0	0	0	0	1	10	3-Severe	1	1	1	37	0	0	0	1	0	1	3	5
3	Femmina	57,3	1	0	0	0	0	0	0	0	0	0	0	18	2-Moderate	0	0	0	10	0	0	0	1	0	0	0	0
2	Femmina	81,9	1	0	0	1	1	0	0	0	0	0	2	5	2-Moderate	0	0	0	25	0	0	0	1	0	1	0	2
2	Maschio	57,1	1	1	0	0	0	0	1	0	0	0	1	1	1-Mild	0	0	1	30	0	0	0	1	0	1	0	4
3	Maschio	67,9	1	1	0	0	1	0	0	0	0	0	1	18	4-Critically	0	1	1	105	0	0	0	0	0	1	4	5
3	Maschio	49,4	1	0	0	0	0	0	0	0	0	0	0	8	3-Severe	0	0	1	12	0	0	1	1	0	1	2	4
2	Maschio	71,2	1	0	0	0	0	0	0	0	0	0	0	1	2-Moderate	0	0	1	23	0	0	0	1	0	1	1	4
3	Maschio	67,3	1	0	0	0	0	0	0	0	0	0	0	6	2-Moderate	1	1	1	27	0	0	0	1	0	1	1	5
2	Maschio	70,3	1	0	0	1	1	0	0	0	0	0	2	7	1-Mild	0	0	0	7	0	0	0	1	0	1	2	2
2	Maschio	39,2	1	0	0	0	0	0	0	0	0	0	0	7	2-Moderate	0	0	0	6	0	0	0	0	0	1	1	1
2	Maschio	58,7	0	0	0	0	1	1	0	0	0	0	2	12	2-Moderate	0	0	0	19	0	0	0	1	0	1	1	1
2	Maschio	65,4	1	0	0	0	0	0	0	0	0	0	0	11	2-Moderate	0	0	0	8	0	0	0	1	0	0	0	1
2	Femmina	78,7	1	1	0	0	1	0	0	0	0	0	1	5	2-Moderate	0	0	0	9	0	0	0	1	0	0	0	1
3	Maschio	53,8	1	1	0	0	1	1	0	0	0	0	2	11	2-Moderate	0	0	0	5	0	0	0	1	0	1	1	1
2	Maschio	59,5	1	0	0	0	0	0	0	0	0	0	0	7	3-Severe	0	0	1	11	0	0	0	1	0	1	2	4
2	Femmina	60,2	1	1	0	0	0	0	0	0	0	0	0	7	4-Critically	0	1	1	17	0	0	0	1	0	1	4	5
2	Femmina	64,7	1	0	0	0	0	0	0	1	0	0	1	6	2-Moderate	0	0	0	18	0	0	0	1	0	1	0	2
2	Femmina	62,9	1	1	0	0	1	1	0	1	0	0	3+	5	3-Severe	0	0	1	19	0	0	0	1	0	1	2	4
2	Maschio	71,4	1	0	0	1	0	0	0	1	0	0	2	12	3-Severe	1	1	1	17	0	0	0	0	0	1	3	5
3	Maschio	49,1	1	1	0	0	1	1	0	0	0	0	2	8	3-Severe	0	0	1	13	0	0	1	1	0	1	2	4
2	Maschio	80,3	1	0	0	0	1	0	0	0	0	0	1	0	2-Moderate	1	0	1	3	0	0	0	0	0	1	0	4
3	Femmina	89,0	1	1	0	0	1	1	0	0	0	1	3+	5	3-Severe	0	0	0	7	0	0	0	1	0	1	2	2
3	Maschio	82,1	1	0	0	0	1	0	0	0	0	0	1	10	2-Moderate	1	0	0	3	0	0	0	1	0	1	1	1
2	Maschio	87,3	1	0	0	0	0	0	0	0	0	0	0	10	3-Severe	0	0	1	41	0	0	1	1	0	1	2	4
3	Maschio	63,1	1	0	1	0	1	1	0	0	0	1	3+	8	2-Moderate	0	0	0	5	0	0	0	1	0	1	0	1
3	Femmina	73,7	1	1	0	1	0	1	0	0	0	0	2	11	2-Moderate	0	0	0	26	0	0	0	1	0	1	1	1
2	Maschio	59,4	1	0	0	0	0	0	0	0	0	0	0	10	2-Moderate	0	0	0	5	0	0	0	1	0	1	0	0
3	Maschio	46,9	1	0	0	0	0	0	0	0	0	0	0	19	2-Moderate	0	0	0	10	0	0	0	1	0	1	1	1
2	Femmina	26,5	0	0	0	0	0	0	0	0	0	0	0	4	4-Critically	0	0	1	21	0	0	0	1	0	1	4	4
3	Maschio	60,3	1	0	0	1	1	0	1	0	0	0	3+	7	3-Severe	0	0	0	12	0	0	0	1	0	1	2	2
3	Maschio	91,1	1	0	0	0	1	0	0	0	0	0	1	12	3-Severe	0	0	0	34	0	0	0	1	0	1	3	3
3	Maschio	59,9	1	0	0	0	0	0	0	1	0	0	1	11	3-Severe	0	0	0	9	0	0	0	1	0	1	2	2
3	Maschio	67,9	1	1	0	0	1	0	0	0	0	0	1	4	3-Severe	1	1	0	26	0	0	0	0	0	0	3	5
3	Femmina	86,4	1	0	0	1	1	0	0	0	0	0	2	5	2-Moderate	0	0	0	23	0	0	1	1	0	1	1	1
3	Femmina	77,8	1	0	1	0	1	1	0	0	0	0	2	5	4-Critically	1	0	1	2	0	0	0	1	0	1	4	4
3	Maschio	50,9	1	1	0	0	0	0	0	0	0	0	0	9	3-Severe	0	0	0	9	0	0	0	1	0	1	2	2
3	Maschio	73,9	1	0	0	1	1	0	0	0	0	0	2	8	3-Severe	0	0	1	31	0	0	0	1	0	1	2	4
2	Maschio	64,9	1	1	0	0	1	1	0	0	0	0	2	5	4-Critically	0	1	0	32	0	0	0	1	0	0	5	5
3	Maschio	67,9	1	1	0	0	1	0	0	0	0	0	1	9	3-Severe	1	1	1	48	0	0	0	1	0	1	2	5
3	Femmina	89,5	1	0	0	1	1	0	0	0	0	0	2	14	3-Severe	1	0	0	16	0	0	0	1	0	1	2	3
3	Maschio	81,2	1	0	1	0	1	1	0	1	0	0	3+	24	1-Mild	0	0	0	8	0	0	0	1	0	0	0	0
3	Femmina	54,5	1	1	0	0	0	0	0	1	0	0	1	8	3-Severe	0	0	1	20	0	0	0	1	0	1	2	4
3	Maschio	75,0	1	0	0	0	0	0	0	0	1	0	1	2	2-Moderate	0	0	0	13	0	0	0	1	0	0	1	1
3	Maschio	74,2	1	1	1	0	0	1	0	0	0	0	1	5	2-Moderate	0	0	0	7	0	0	1	1	0	1	0	1
3	Maschio	67,9	1	0	0	0	1	0	0	0	0	0	1	7	2-Moderate	0	1	1	72	0	0	1	1	0	1	1	5
3	Maschio	57,9	1	0	0	0	1	0	0	0	0	0	1	9	3-Severe	0	0	0	11	0	0	1	1	0	1	2	2
3	Maschio	64,8	1	0	0	0	0	0	0	0	0	0	0	5	2-Moderate	0	0	1	21	0	0	0	1	0	1	0	4
3	Maschio	70,2	1	0	0	1	0	0	0	0	0	0	1	9	2-Moderate	0	0	1	16	0	0	1	1	0	1	1	4
3	Maschio	70,9	1	0	0	0	0	0	0	1	0	0	1	7	2-Moderate	0	1	1	131	0	0	1	1	0	1	1	5
3	Maschio	85,2	1	0	0	0	1	0	1	1	0	0	3+	8	1-Mild	0	0	0	22	0	0	0	1	0	1	2	2
3	Maschio	53,4	1	0	1	0	0	1	0	0	0	1	2	9	2-Moderate	0	0	0	49	0	0	0	1	0	1	0	2
3	Femmina	79,3	1	0	1	0	1	1	0	0	0	0	2	9	3-Severe	0	0	0	28	0	0	0	1	0	1	2	2
3	Maschio	80,7	1	0	0	0	1	1	0	0	0	0	2	13	3-Severe	0	0	1	30	0	0	0	1	0	1	3	4
2	Femmina	65,4	1	0	0	0	1	1	0	0	0	0	2	0	1-Mild	0	1	1	53	0	0	0	0	0	0	0	5
3	Maschio	41,9	0	0	0	0	0	0	0	0	0	0	0	10	2-Moderate	0	0	0	7	0	0	0	1	0	1	0	1
3	Maschio	55,4	1	0	0	0	0	0	0	0	0	0	0	14	3-Severe	0	0	0	12	0	0	0	1	0	1	2	2
3	Maschio	63,8	1	0	0	0	1	0	0	0	0	0	1	8	4-Critically	0	0	1	24	0	0	1	1	0	1	4	4
3	Maschio	65,9	1	0	0	1	1	0	0	0	0	0	2	7	3-Severe	0	0	1	20	0	0	1	1	0	1	2	4
3	Femmina	64,2	1	0	0	0	0	0	0	0	0	0	0	8	2-Moderate	0	0	1	26	0	0	0	1	0	1	1	4
3	Femmina	80,9	1	0	0	0	1	1	0	0	0	0	2	10	2-Moderate	0	0	0	4	0	0	0	1	0	1	1	1
3	Femmina	41,9	1	1	1	0	1	1	0	0	1	0	3+	4	2-Moderate	0	0	0	13	0	0	1	1	0	1	1	1
3	Maschio	78,0	1	0	0	0	0	1	0	0	0	0	1	11	4-Critically	0	0	1	24	0	0	0	1	0	1	4	4
3	Maschio	58,4	0	0	0	0	0	0	0	0	0	0	0	4	2-Moderate	0	0	1	17	0	0	0	1	0	1	1	4
3	Maschio	82,3	1	1	0	0	1	0	0	0	0	0	1	5	2-Moderate	1	0	1	3	0	0	0	1	0	1	1	4
3	Femmina	72,8	1	0	0	0	0	0	0	0	0	0	0	7	4-Critically	0	1	1	46	0	0	1	1	0	1	4	5
3	Maschio	60,4	1	1	1	1	0	1	0	0	0	0	2	5	3-Severe	0	0	1	16	0	0	1	1	0	1	2	4
3	Maschio	51,5	1	1	1	0	1	1	0	0	0	0	2	7	3-Severe	1	1	1	25	0	0	0	1	0	1	2	5
3	Femmina	71,8	1	0	0	0	1	0	0	1	0	0	2	8	4-Critically	1	1	1	18	0	0	1	1	0	1	4	5
3	Maschio	70,8	1	0	0	0	1	0	0	0	0	0	1	13	2-Moderate	0	0	1	31	0	0	0	1	0	1	1	4
3	Femmina	41,5	1	0	0	1	0	0	0	0	0	0	1	1	1-Mild	0	0	0	21	0	0	0	1	0	0	0	0
3	Femmina	61,9	1	0	0	0	0	0	0	0	0	0	0	9	3-Severe	0	0	1	28	0	0	1	1	0	1	2	4
3	Femmina	65,9	1	1	0	0	1	0	0	0	1	0	2	10	2-Moderate	0	0	0	11	0	0	0	1	0	1	1	1
3	Maschio	80,2	1	1	0	0	1	0	0	0	0	0	1	0	4-Critically	1	1	0	19	0	0	0	0	0	0	5	5
3	Maschio	74,1	1	0	1	0	1	1	0	0	0	0	2	3	1-Mild	0	0	0	7	0	0	1	1	0	1	1	1
3	Maschio	58,0	1	0	0	0	0	0	0	0	0	0	0	13	2-Moderate	0	0	0	5	0	0	0	1	0	1	1	1
3	Maschio	54,7	1	1	0	0	0	0	0	0	0	0	0	4	2-Moderate	0	0	1	24	0	0	0	1	0	1	1	4
3	Maschio	74,6	1	0	0	0	1	0	0	0	0	0	1	12	2-Moderate	0	0	1	12	0	0	0	1	0	1	1	4
3	Femmina	82,7	1	0	0	0	0	0	0	0	0	0	0	10	2-Moderate	0	0	0	18	0	0	0	1	0	1	0	1
3	Femmina	48,4	1	1	0	0	1	1	0	0	0	0	2	11	3-Severe	0	0	0	5	0	0	0	1	0	1	2	2
3	Maschio	68,8	1	0	0	0	1	0	0	0	0	0	1	7	4-Critically	1	1	1	25	0	0	0	1	0	1	4	5
3	Maschio	62,2	1	0	0	0	1	0	0	0	0	0	1	10	3-Severe	0	0	0	16	0	0	0	1	0	1	3	3
3	Maschio	38,1	1	0	0	0	0	0	0	0	0	0	0	10	2-Moderate	0	0	0	9	0	0	0	1	0	1	1	2
3	Maschio	37,6	0	0	0	0	0	0	0	0	1	0	1	4	2-Moderate	0	0	0	10	0	0	0	1	0	1	1	1
3	Maschio	80,1	1	0	0	0	1	0	1	0	0	0	2	11	3-Severe	1	0	0	5	0	0	0	1	0	1	2	3
3	Femmina	67,9	1	0	0	0	0	0	0	0	0	0	0	9	3-Severe	0	0	0	6	0	0	0	1	0	1	2	2
3	Maschio	54,3	1	0	0	0	1	0	0	0	0	0	1	9	2-Moderate	0	0	0	6	0	0	0	1	0	1	1	1
3	Femmina	79,5	1	0	1	0	1	1	0	1	0	0	3+	7	2-Moderate	0	0	0	10	0	0	0	1	0	1	1	1
3	Maschio	26,9	1	1	0	0	0	0	0	0	0	0	0	8	2-Moderate	0	0	1	13	0	0	0	1	0	1	0	4
3	Maschio	74,7	1	0	0	0	0	0	0	0	0	0	0	0	2-Moderate	0	0	0	7	0	0	0	1	0	1	1	1
3	Femmina	90,2	1	0	1	0	1	1	1	0	0	0	3+	9	2-Moderate	0	0	0	8	0	0	0	1	0	1	1	1
3	Maschio	59,5	0	0	1	0	0	1	0	0	0	0	1	9	3-Severe	0	0	0	13	0	0	0	1	0	1	2	2
3	Maschio	76,9	1	0	1	0	1	1	0	1	0	0	3+	4	4-Critically	1	0	1	48	0	0	0	1	0	1	4	4
3	Maschio	69,7	0	1	0	0	1	0	0	0	0	0	1	11	2-Moderate	0	0	0	17	0	0	0	1	0	1	1	2
3	Maschio	71,8	1	1	1	0	1	1	0	0	0	0	2	0	2-Moderate	0	0	0	17	0	0	0	0	0	0	0	0
3	Maschio	99,5	1	0	0	0	1	0	0	1	0	0	2	6	3-Severe	1	0	0	9	0	0	0	1	0	1	2	3
3	Maschio	67,7	1	0	0	0	1	0	0	0	0	0	1	6	3-Severe	0	0	0	39	0	0	1	1	0	1	3	3
3	Femmina	62,0	1	0	0	0	0	0	0	0	0	0	0	3	3-Severe	0	0	0	12	0	0	1	1	0	1	3	3
3	Maschio	65,6	1	0	0	0	1	0	0	0	0	0	1	4	2-Moderate	0	0	0	8	0	0	1	1	0	1	0	2
3	Maschio	53,9	1	1	0	0	1	0	0	0	0	0	1	4	2-Moderate	0	0	0	10	0	0	1	1	0	1	0	2
3	Femmina	71,8	1	0	0	0	1	0	0	0	0	0	1	11	4-Critically	1	1	1	16	0	0	0	1	0	0	4	5
3	Maschio	74,9	1	0	0	0	0	0	0	0	0	0	0	15	2-Moderate	0	0	1	2	0	0	0	1	0	1	1	4
3	Maschio	64,0	1	0	0	0	1	0	0	0	0	0	1	10	4-Critically	0	0	1	12	0	0	0	1	0	1	4	4
3	Maschio	46,5	1	0	0	0	0	0	0	0	0	0	0	8	4-Critically	0	0	1	9	0	0	0	1	0	1	4	4
3	Maschio	64,0	0	0	0	0	1	0	0	0	0	0	1	10	3-Severe	0	0	1	21	0	0	0	1	0	1	2	4
3	Maschio	62,0	1	0	1	0	0	1	0	0	0	0	1	7	4-Critically	1	1	1	15	0	0	0	1	0	1	4	5
3	Maschio	63,2	1	0	0	0	1	0	0	0	0	0	1	4	3-Severe	0	0	0	8	0	0	1	1	0	1	2	2
3	Femmina	59,6	1	1	0	0	1	1	0	0	0	0	2	9	1-Mild	0	0	0	4	0	0	0	1	0	1	2	2
3	Maschio	54,7	1	0	0	0	0	0	0	0	0	0	0	13	2-Moderate	0	0	0	4	0	0	0	1	0	1	1	1
3	Femmina	51,9	1	0	0	0	1	0	0	0	0	1	2	14	3-Severe	0	0	0	6	0	0	0	1	0	1	2	2
3	Maschio	70,3	1	0	0	0	1	0	0	0	0	0	1	12	4-Critically	0	0	1	15	0	0	0	1	0	1	4	4
3	Maschio	53,6	1	1	0	0	0	0	0	0	0	0	0	7	3-Severe	0	0	0	11	0	0	0	1	0	1	2	2
3	Femmina	76,1	1	1	0	0	1	0	0	0	1	0	2	12	2-Moderate	0	0	0	12	0	0	0	0	0	1	1	2
3	Maschio	81,0	1	0	0	0	1	0	0	1	0	0	2	7	3-Severe	1	0	1	8	0	0	1	1	0	1	2	4
3	Maschio	73,4	1	1	0	1	1	1	0	0	0	0	3+	4	3-Severe	1	1	1	9	0	0	0	1	0	1	2	5
3	Maschio	83,6	1	1	0	1	1	1	0	0	0	0	3+	2	3-Severe	0	0	0	40	0	0	0	1	0	1	3	3
3	Femmina	75,2	1	0	0	0	1	0	0	1	0	0	2	11	2-Moderate	0	0	0	10	0	0	0	1	0	1	1	1
3	Femmina	92,0	1	0	1	1	1	1	1	0	1	1	3+	5	2-Moderate	0	0	0	42	0	0	0	0	0	1	1	3
3	Femmina	48,7	0	0	0	0	0	0	0	0	0	0	0	7	2-Moderate	0	0	1	19	0	0	0	1	0	1	1	4
3	Maschio	69,9	1	0	1	1	1	1	0	0	0	0	3+	6	2-Moderate	0	0	1	20	0	0	1	1	0	1	1	4
3	Femmina	54,5	1	1	0	0	0	1	0	0	0	0	1	10	3-Severe	0	0	1	13	0	0	0	1	0	1	2	4
3	Maschio	59,1	1	1	0	0	1	1	0	0	0	0	2	9	3-Severe	0	0	0	7	0	0	0	1	0	1	2	2
3	Femmina	78,7	1	0	1	0	1	1	0	0	0	0	2	7	2-Moderate	0	0	0	6	0	0	0	1	0	1	1	1
3	Maschio	42,1	1	1	0	0	1	1	0	0	0	0	2	9	4-Critically	0	0	1	17	0	0	0	1	0	1	4	4
3	Femmina	74,4	1	0	0	0	1	1	0	0	0	0	2	8	4-Critically	1	1	1	36	0	0	1	1	0	1	4	5
3	Maschio	52,1	1	0	0	0	1	0	0	1	0	0	2	100	2-Moderate	0	0	0	8	0	0	0	0	0	0	1	1
3	Maschio	80,8	1	0	0	0	1	0	1	0	0	0	2	7	3-Severe	0	0	0	46	0	0	0	1	0	1	2	2
3	Maschio	64,4	1	1	0	0	0	1	0	0	0	0	1	5	2-Moderate	0	0	0	17	0	0	0	1	0	1	1	2
3	Maschio	60,8	1	0	0	0	1	0	0	0	0	0	1	9	3-Severe	0	0	1	11	0	0	0	1	0	1	3	4
3	Maschio	57,3	1	0	0	0	1	0	0	0	0	0	1	9	4-Critically	0	0	1	11	0	0	0	1	0	1	4	4
3	Maschio	64,5	1	0	0	0	0	0	0	0	0	0	0	12	2-Moderate	0	0	0	9	0	0	0	1	0	1	1	1
3	Maschio	66,6	1	1	0	0	0	0	0	0	0	0	0	10	2-Moderate	0	0	0	11	0	0	0	1	0	1	1	2
3	Maschio	46,7	1	0	0	0	0	0	0	0	0	0	0	6	2-Moderate	0	0	1	44	0	0	1	1	0	1	0	4
3	Maschio	79,2	0	0	0	0	0	0	0	0	0	0	0	6	3-Severe	1	0	1	15	0	0	1	1	0	1	2	4
3	Femmina	69,6	0	0	0	0	0	1	0	0	0	0	1	7	2-Moderate	0	0	0	12	0	0	1	1	0	1	1	2
3	Maschio	69,5	1	0	1	0	1	1	0	0	0	0	2	8	2-Moderate	1	1	1	9	0	0	0	1	0	1	1	5
3	Maschio	66,3	1	0	0	0	1	1	0	0	0	0	2	9	3-Severe	1	1	1	18	0	0	0	1	0	1	3	5
3	Maschio	78,9	1	1	0	1	1	1	0	0	0	0	3+	10	3-Severe	1	0	1	11	0	0	0	1	0	1	2	4
3	Femmina	30,7	1	0	0	0	0	0	0	0	0	0	0	8	2-Moderate	0	0	0	14	0	0	0	1	0	0	0	1
3	Femmina	75,8	1	1	0	0	1	0	0	1	0	0	2	6	3-Severe	0	0	1	18	0	0	1	1	0	1	2	4
3	Maschio	66,7	1	1	0	0	1	0	0	0	0	0	1	10	4-Critically	0	0	1	5	0	0	0	1	0	1	4	4
3	Femmina	72,2	1	0	0	0	1	0	0	0	0	0	1	2	2-Moderate	0	0	0	38	0	0	0	1	0	0	0	0
3	Maschio	45,8	0	0	0	0	0	0	0	0	0	0	0	9	3-Severe	0	0	0	4	0	0	0	1	0	1	2	2
3	Maschio	51,9	1	1	1	0	1	1	0	0	0	0	2	8	4-Critically	0	1	1	8	0	0	1	1	0	1	4	5
3	Femmina	75,5	1	0	0	0	1	0	0	0	1	0	2	5	2-Moderate	1	0	1	38	0	0	1	1	0	1	1	4
3	Femmina	64,3	1	0	0	1	0	1	0	1	0	0	3+	7	2-Moderate	0	0	1	21	0	0	0	1	0	1	1	4
3	Maschio	72,3	1	0	0	0	1	0	0	0	0	0	1	1	4-Critically	1	1	1	18	0	0	1	1	0	1	4	5
3	Femmina	76,9	1	0	0	0	1	0	0	0	0	0	1	10	2-Moderate	0	0	1	24	0	0	0	1	0	1	1	4
3	Maschio	75,7	1	1	1	0	1	1	1	0	0	0	3+	9	2-Moderate	0	0	0	41	0	0	0	1	0	1	1	2
3	Maschio	58,0	1	1	0	0	1	0	0	0	0	0	1	10	2-Moderate	0	0	0	6	0	0	0	1	0	1	1	1
3	Maschio	68,2	1	0	0	0	0	0	0	0	0	0	0	13	3-Severe	0	0	0	3	0	0	0	1	0	1	2	2
3	Maschio	57,1	1	0	1	0	1	1	0	0	0	0	2	11	4-Critically	0	1	1	134	0	0	0	1	0	1	4	5
3	Maschio	64,0	1	1	1	0	0	1	0	0	1	0	2	11	3-Severe	0	0	0	5	0	0	0	1	0	1	2	2
3	Maschio	80,9	1	0	0	0	1	0	0	0	0	0	1	13	3-Severe	0	0	1	46	0	0	0	1	0	1	2	4
3	Maschio	55,2	1	0	0	0	1	0	0	0	0	0	1	10	4-Critically	0	0	1	7	0	0	0	1	0	1	4	4
3	Maschio	58,2	1	0	0	0	0	0	0	0	0	0	0	3	3-Severe	0	0	0	8	0	0	1	1	0	1	2	2
3	Maschio	67,3	1	0	0	0	0	0	0	0	0	0	0	11	3-Severe	0	0	1	11	0	0	0	1	0	1	2	4
3	Maschio	48,7	1	0	0	0	0	0	0	0	0	0	0	4	3-Severe	0	0	0	7	0	0	1	1	0	1	2	2
3	Maschio	41,9	0	0	0	0	0	0	0	0	0	0	0	10	4-Critically	0	0	1	21	0	0	0	1	0	1	4	4
3	Maschio	52,8	1	0	0	0	0	0	0	0	1	0	1	7	4-Critically	0	0	1	23	0	0	1	1	0	1	4	4
3	Maschio	54,4	1	0	0	0	0	0	0	0	1	0	1	4	2-Moderate	0	0	0	8	0	0	1	1	0	1	0	1
3	Maschio	45,7	0	0	1	0	0	1	0	0	0	0	1	8	3-Severe	0	0	0	5	0	0	0	1	0	1	2	2
3	Maschio	53,1	0	0	0	0	0	0	0	0	0	0	0	9	3-Severe	0	0	1	11	0	0	0	1	0	1	2	4
3	Maschio	73,5	1	0	0	0	0	0	0	0	0	0	0	7	3-Severe	0	0	0	9	0	0	1	1	0	1	2	2
3	Maschio	65,2	1	0	0	1	1	0	0	0	0	0	2	10	4-Critically	0	1	1	54	0	0	0	1	0	1	4	5
3	Femmina	70,9	1	1	1	0	0	1	0	0	0	0	1	8	2-Moderate	0	0	0	16	0	0	0	1	0	1	1	2
3	Femmina	54,8	1	0	0	0	1	0	0	0	0	0	1	9	3-Severe	0	0	0	12	0	0	0	1	0	1	2	2
3	Maschio	47,7	0	1	1	0	1	1	0	0	0	0	2	7	4-Critically	0	1	1	1	0	0	0	0	0	0	4	5
3	Femmina	76,3	1	0	1	0	1	1	0	0	0	0	2	3	2-Moderate	0	0	0	9	0	0	1	1	0	1	1	2
3	Maschio	49,9	0	0	0	0	0	0	0	0	0	0	0	10	2-Moderate	0	0	0	9	0	0	1	1	0	1	1	1
3	Maschio	57,7	1	1	0	0	0	0	0	0	0	0	0	10	4-Critically	0	0	1	9	0	0	0	1	0	1	4	4
3	Femmina	62,0	0	1	0	0	0	0	0	0	0	0	0	7	4-Critically	0	0	1	30	0	0	0	1	0	1	4	4
3	Femmina	63,3	1	1	0	0	1	1	0	0	0	0	2	12	3-Severe	0	1	0	82	0	0	0	1	0	1	3	5
3	Femmina	55,0	1	0	0	0	0	0	0	0	0	0	0	13	2-Moderate	0	0	0	6	0	0	0	1	0	1	1	1
3	Maschio	58,0	1	0	0	0	1	0	0	0	0	0	1	9	3-Severe	0	0	0	7	0	0	0	1	0	1	2	2
3	Femmina	49,8	0	1	0	0	0	0	0	0	1	0	1	10	3-Severe	0	0	0	11	0	0	0	1	0	1	2	2
3	Maschio	82,2	1	0	0	1	1	0	0	0	0	0	2	10	4-Critically	0	0	1	28	0	0	0	1	0	1	4	4
3	Femmina	71,6	1	1	0	0	1	1	0	0	0	0	2	10	4-Critically	0	0	1	24	0	0	1	1	0	1	4	4
3	Maschio	72,5	1	1	1	0	1	1	0	1	0	0	3+	3	3-Severe	0	0	0	17	0	0	1	1	0	1	2	2
3	Femmina	74,2	1	1	1	0	1	1	1	0	0	0	3+	4	3-Severe	0	0	0	43	0	0	0	0	0	1	2	2
3	Femmina	81,3	0	1	0	0	1	0	0	0	0	0	1	20	2-Moderate	0	0	0	51	0	0	0	1	0	1	1	2
3	Maschio	54,3	1	1	0	0	0	0	0	0	0	0	0	11	2-Moderate	0	0	0	12	0	0	0	1	0	1	1	2
3	Maschio	51,1	1	1	0	0	1	0	0	0	0	0	1	1	3-Severe	0	0	1	18	0	0	0	0	0	1	2	4
3	Femmina	62,1	0	1	1	0	0	1	0	0	0	0	1	9	3-Severe	0	0	0	11	0	0	1	1	0	1	2	2
3	Maschio	72,9	1	1	0	0	1	0	0	0	0	0	1	12	2-Moderate	1	1	1	29	1	0	0	1	0	1	1	5
3	Maschio	69,3	1	0	0	0	1	1	0	0	0	0	2	10	3-Severe	0	1	1	69	0	0	0	1	0	1	2	5
3	Femmina	77,1	1	1	0	0	0	0	0	1	0	0	1	4	2-Moderate	1	0	0	16	0	0	0	1	0	1	0	3
3	Femmina	74,2	1	0	0	0	1	0	0	1	0	0	2	4	3-Severe	0	0	0	8	0	0	1	1	0	1	2	2
3	Femmina	89,0	1	0	0	1	1	0	0	0	0	0	2	3	3-Severe	1	0	0	1	0	0	0	0	0	1	3	3
3	Femmina	45,7	0	1	0	0	1	0	0	0	0	0	1	7	4-Critically	0	1	0	5	0	0	0	0	0	0	5	5
3	Maschio	50,5	1	0	0	0	0	0	0	0	0	0	0	7	3-Severe	0	0	0	5	0	0	1	1	0	1	2	2
3	Maschio	49,9	1	0	1	0	0	1	0	0	0	0	1	3	2-Moderate	0	0	0	8	0	0	1	1	0	1	1	1
3	Maschio	59,1	1	0	0	0	1	1	0	0	0	0	2	12	2-Moderate	0	0	0	9	0	0	0	1	0	1	1	1
3	Femmina	90,6	1	0	0	1	1	1	0	0	0	0	3+	5	3-Severe	0	0	0	10	0	0	0	1	0	1	2	2
3	Femmina	79,8	1	0	0	0	1	0	0	0	0	0	1	9	2-Moderate	0	0	0	13	0	0	0	1	0	1	0	2
3	Maschio	69,3	1	0	0	0	1	0	0	0	0	0	1	19	2-Moderate	0	0	0	4	0	0	0	1	0	1	1	1
3	Femmina	61,0	1	1	1	0	0	1	0	0	0	0	1	10	2-Moderate	0	0	0	12	0	0	0	1	0	1	0	1
3	Maschio	72,7	1	1	0	1	0	0	0	1	0	0	2	6	4-Critically	1	0	1	1	0	0	0	1	0	1	4	4
3	Femmina	71,7	1	0	0	0	0	0	0	1	0	0	1	7	4-Critically	0	0	1	17	0	0	1	1	0	1	4	4
3	Femmina	64,6	1	1	0	1	0	1	0	0	0	0	2	10	3-Severe	0	0	0	13	0	0	0	1	0	1	2	2
3	Maschio	55,5	1	0	1	1	0	1	0	0	0	1	3+	5	4-Critically	0	1	1	14	0	0	0	1	0	1	4	5
3	Femmina	78,7	1	0	0	0	0	0	0	0	0	0	0	1	2-Moderate	0	0	0	19	0	0	0	1	0	1	1	1
3	Maschio	39,4	0	1	0	0	0	0	0	0	0	0	0	8	4-Critically	0	1	1	49	0	0	0	1	0	1	4	5
3	Maschio	58,6	1	1	0	0	0	0	0	0	0	0	0	11	3-Severe	0	0	0	8	0	0	0	1	0	1	3	3
3	Femmina	66,4	1	0	0	0	0	0	0	0	0	0	0	13	3-Severe	0	0	1	17	0	0	0	1	0	1	2	4
3	Maschio	36,5	0	1	0	0	0	0	0	0	0	0	0	13	4-Critically	0	0	1	12	0	0	0	1	0	1	4	4
3	Femmina	71,8	1	0	1	0	0	1	0	1	0	0	2	10	4-Critically	0	0	1	9	0	0	0	1	0	1	4	4
3	Maschio	72,4	1	0	0	0	0	0	0	0	0	0	0	11	4-Critically	0	1	1	116	0	0	0	1	0	1	4	5
3	Maschio	71,1	1	0	0	0	1	0	0	0	0	1	2	7	2-Moderate	0	0	0	9	0	0	0	1	0	1	1	1
3	Maschio	59,8	1	0	0	0	1	0	0	0	0	0	1	11	3-Severe	0	0	0	10	0	0	0	1	0	1	2	2
3	Femmina	84,8	1	0	0	0	1	0	0	0	0	0	1	9	3-Severe	0	0	0	20	0	0	0	1	0	1	2	2
3	Maschio	79,4	1	0	1	0	1	1	0	0	0	0	2	4	4-Critically	1	1	0	26	0	0	0	1	0	0	5	5
3	Maschio	59,8	1	0	0	0	0	0	0	0	0	0	0	5	2-Moderate	0	0	0	7	0	0	1	1	0	1	1	2
3	Maschio	53,5	1	1	0	0	1	1	0	0	0	0	2	12	3-Severe	0	0	0	3	0	0	0	1	0	1	2	2
3	Maschio	64,6	1	0	0	0	0	0	0	0	0	0	0	10	3-Severe	0	0	1	19	0	0	0	1	0	1	3	4
3	Maschio	51,0	1	1	0	0	1	0	1	0	0	0	2	6	4-Critically	0	0	1	12	0	0	1	1	0	1	4	4
3	Maschio	50,6	1	1	0	0	0	1	0	0	0	0	1	3	2-Moderate	0	0	0	10	0	0	0	1	0	1	0	1
3	Femmina	79,4	1	0	0	0	0	0	0	0	0	0	0	15	2-Moderate	0	0	0	6	0	0	0	1	0	1	1	1
3	Femmina	55,4	1	1	0	0	1	0	0	0	0	0	1	8	3-Severe	0	0	0	6	0	0	0	1	0	1	2	2
3	Maschio	70,3	1	0	0	0	0	0	0	0	0	0	0	6	4-Critically	0	0	1	28	0	0	1	0	0	1	4	4
3	Maschio	63,5	1	0	0	0	1	0	0	0	1	0	2	11	4-Critically	0	0	1	18	0	0	0	1	0	1	4	4
3	Maschio	55,3	1	0	0	0	0	0	0	0	0	0	0	7	4-Critically	0	1	1	22	0	0	0	1	0	1	4	5
3	Femmina	76,0	1	0	0	0	1	1	0	0	0	0	2	6	2-Moderate	0	0	1	43	0	0	0	1	0	1	1	4
3	Femmina	91,0	1	0	1	0	1	1	0	0	0	0	2	6	2-Moderate	1	0	0	4	0	0	0	0	0	1	1	3
3	Maschio	67,2	1	0	1	0	1	1	0	0	0	0	2	12	1-Mild	0	0	0	6	0	0	0	1	0	1	1	1
3	Maschio	65,6	1	0	1	0	1	1	0	1	0	0	3+	4	4-Critically	0	0	1	31	0	0	1	1	0	1	4	4
3	Femmina	76,8	1	0	0	0	1	0	0	0	0	0	1	3	2-Moderate	0	0	0	30	0	0	0	1	0	0	1	1
3	Maschio	66,8	1	0	0	0	0	1	0	0	0	0	1	9	4-Critically	1	1	1	15	0	0	0	1	0	1	4	5
3	Maschio	49,7	1	1	0	0	0	0	0	0	0	0	0	9	3-Severe	0	0	1	23	0	0	0	1	0	1	2	4
3	Femmina	52,8	1	1	0	0	1	0	0	0	0	0	1	11	2-Moderate	0	0	0	6	0	0	0	1	0	1	1	1
3	Maschio	55,9	1	0	0	0	0	0	0	0	0	0	0	11	4-Critically	0	1	1	24	0	0	0	1	0	0	5	5
3	Maschio	60,8	1	1	0	0	0	0	0	0	0	0	0	11	4-Critically	0	0	1	17	0	0	0	1	0	1	4	4
3	Femmina	65,2	1	0	0	0	1	0	0	0	0	0	1	14	2-Moderate	0	0	0	5	0	0	0	1	0	1	1	1
3	Maschio	41,6	0	0	0	0	0	0	0	0	0	0	0	7	3-Severe	0	0	1	19	0	0	1	1	0	1	2	4
3	Maschio	95,7	1	0	0	0	1	0	0	1	0	0	2	11	3-Severe	0	0	0	34	0	0	0	1	0	1	2	2
3	Maschio	83,6	1	0	1	0	1	1	0	0	0	1	3+	9	2-Moderate	0	0	0	20	0	0	1	1	0	0	1	1
3	Maschio	81,1	1	1	0	0	1	0	0	1	0	0	2	13	4-Critically	1	0	1	16	0	0	0	1	0	1	4	4
3	Femmina	90,2	1	0	0	1	0	0	0	0	0	0	1	14	2-Moderate	0	0	0	5	0	0	0	1	0	0	1	1
3	Maschio	55,1	1	1	0	0	0	0	0	0	0	0	0	10	4-Critically	0	0	1	17	0	0	0	1	0	1	4	4
3	Maschio	53,9	1	1	0	0	0	1	0	0	0	0	1	12	3-Severe	0	0	0	9	0	0	0	1	0	1	2	2
3	Maschio	76,7	1	0	1	0	1	1	0	0	0	0	2	4	4-Critically	0	1	1	49	0	0	1	1	0	1	4	5
3	Femmina	26,2	0	0	0	0	0	0	0	0	0	0	0	0	3-Severe	0	0	1	12	0	0	0	1	0	1	2	4
3	Femmina	53,9	1	0	0	0	0	0	0	0	0	0	0	14	4-Critically	0	0	1	13	0	0	0	1	0	1	4	4
3	Femmina	63,4	1	1	0	0	1	1	0	0	0	0	2	8	2-Moderate	0	0	0	9	0	0	0	1	0	1	0	1
3	Maschio	37,2	0	0	0	0	0	0	0	0	0	0	0	11	4-Critically	0	1	1	41	0	0	0	1	0	1	4	5
3	Femmina	67,5	0	0	0	0	1	0	0	0	0	0	1	5	2-Moderate	0	0	0	16	0	0	1	1	0	1	1	2
3	Maschio	62,4	1	1	0	0	1	0	0	0	0	0	1	7	3-Severe	0	0	1	38	0	0	1	1	0	1	2	4
3	Femmina	57,6	0	0	0	0	1	0	1	0	0	0	2	1	2-Moderate	0	0	1	47	0	0	0	1	0	1	0	4
3	Maschio	66,7	1	0	0	0	0	0	0	0	1	0	1	9	2-Moderate	0	0	0	11	0	0	0	1	0	1	1	1
3	Femmina	76,3	1	0	0	0	1	0	0	1	0	0	2	8	2-Moderate	0	0	0	7	0	0	0	1	0	0	0	1
3	Maschio	78,4	1	0	0	0	0	0	0	0	0	0	0	14	3-Severe	0	0	0	7	0	0	0	1	0	1	2	2
3	Femmina	58,9	1	1	0	1	1	0	0	0	0	0	2	10	2-Moderate	0	0	0	12	0	0	0	1	0	1	0	2
3	Femmina	32,0	1	0	0	0	0	0	0	0	0	0	0	6	1-Mild	0	0	0	12	0	0	0	1	0	1	1	1
3	Maschio	74,9	1	0	0	0	1	1	0	1	0	0	3+	12	2-Moderate	0	0	1	35	0	0	0	1	0	1	1	4
3	Femmina	61,8	1	1	0	0	0	1	0	0	0	0	1	7	3-Severe	0	0	1	31	0	0	0	1	0	1	3	4
3	Femmina	85,5	1	1	0	0	1	1	0	0	0	0	2	6	3-Severe	1	0	1	23	0	0	0	1	0	1	2	4
3	Femmina	33,0	1	1	0	0	0	0	0	0	0	0	0	1	1-Mild	0	0	0	6	0	0	0	0	0	0	0	0
3	Maschio	38,4	0	1	0	0	0	1	0	0	0	0	1	11	4-Critically	0	0	1	9	0	0	0	1	0	1	4	4
3	Maschio	58,6	1	0	0	0	1	0	0	0	0	0	1	11	3-Severe	0	0	0	6	0	0	0	1	0	1	2	2
3	Maschio	73,8	1	1	0	0	0	1	0	0	0	0	1	10	4-Critically	1	1	1	14	0	0	0	1	0	1	4	5
3	Maschio	59,6	1	0	0	0	1	0	0	0	0	0	1	4	4-Critically	0	1	1	28	0	0	0	1	0	1	4	5
3	Maschio	63,0	1	0	0	0	0	0	0	0	0	0	0	7	4-Critically	0	0	1	15	0	0	1	1	0	1	4	4
3	Maschio	60,2	1	0	0	0	0	1	0	0	0	0	1	5	2-Moderate	0	0	1	14	0	0	0	1	0	1	1	4
3	Maschio	30,7	0	1	0	0	0	0	0	0	0	0	0	9	2-Moderate	0	0	0	10	0	0	0	1	0	1	1	1
3	Maschio	71,4	1	0	1	0	1	1	0	0	0	0	2	8	2-Moderate	0	0	1	17	1	0	0	1	0	1	1	4
3	Femmina	50,4	1	0	1	0	1	1	0	0	0	0	2	7	3-Severe	0	0	0	14	0	0	1	1	0	1	2	2
3	Maschio	59,7	1	1	0	0	0	0	0	1	0	0	1	7	2-Moderate	0	0	1	77	0	0	0	1	0	1	1	4
3	Maschio	83,8	1	0	0	0	1	0	1	0	0	0	2	27	3-Severe	1	0	0	3	0	0	0	1	0	1	3	3
3	Femmina	56,6	0	1	1	1	1	1	0	0	0	0	3+	7	3-Severe	0	0	1	11	0	0	0	1	0	1	3	4
3	Femmina	56,0	1	1	0	0	0	0	0	0	0	0	0	14	3-Severe	0	0	1	18	0	0	0	1	0	1	2	4
3	Maschio	55,5	1	1	0	0	1	0	1	0	0	0	2	4	2-Moderate	0	0	0	11	0	0	1	1	0	1	1	1
3	Femmina	69,0	1	1	0	0	1	1	0	0	0	0	2	7	3-Severe	0	0	1	25	0	0	0	1	0	1	3	4
3	Maschio	59,2	1	1	0	0	1	0	0	0	0	0	1	12	3-Severe	0	0	0	10	0	0	0	1	0	1	2	2
3	Femmina	73,0	1	1	0	0	1	1	0	1	0	0	3+	5	2-Moderate	0	1	1	28	0	0	1	1	0	1	0	5
3	Maschio	54,1	0	0	0	0	1	0	0	0	1	0	2	6	4-Critically	0	1	1	35	0	0	0	0	0	0	5	5
3	Maschio	85,7	1	0	0	0	1	0	0	1	0	0	2	28	3-Severe	1	0	1	59	0	0	0	1	0	1	3	4
3	Maschio	46,2	1	0	0	0	0	0	0	0	1	0	1	11	3-Severe	0	0	0	13	0	0	0	1	0	1	2	2
3	Femmina	86,7	1	0	0	0	0	1	0	0	1	0	2	9	3-Severe	0	0	0	42	0	0	0	1	0	1	2	3
3	Maschio	59,6	1	1	0	0	1	0	0	0	0	0	1	13	4-Critically	0	1	0	7	0	0	0	1	0	0	5	5
3	Maschio	84,1	1	0	0	1	1	0	0	0	0	0	2	7	2-Moderate	0	0	1	32	0	0	0	1	0	1	0	4
3	Maschio	44,7	1	0	0	0	0	0	0	0	0	0	0	8	2-Moderate	0	1	0	93	0	1	0	1	0	1	0	5
3	Femmina	78,5	1	0	0	0	1	1	0	0	1	0	3+	12	3-Severe	0	0	0	14	0	0	0	1	0	1	2	2
3	Maschio	65,0	1	0	0	0	1	0	0	1	0	0	2	12	2-Moderate	0	0	0	8	0	0	0	1	0	1	1	1
3	Maschio	61,8	0	0	0	0	1	0	0	1	0	0	2	0	1-Mild	0	0	0	29	0	0	0	0	0	0	2	2
3	Femmina	72,3	1	1	0	0	1	0	0	0	0	0	1	14	3-Severe	0	0	0	22	0	0	0	1	0	1	2	2
3	Femmina	93,1	1	0	1	1	1	1	0	0	0	0	3+	11	3-Severe	1	0	0	11	0	0	0	1	0	1	2	3
3	Maschio	54,4	1	1	1	0	1	1	0	0	0	0	2	5	4-Critically	0	0	1	22	1	0	0	1	0	1	4	4
3	Maschio	56,6	1	0	1	0	1	1	0	0	0	0	2	16	2-Moderate	0	0	0	49	0	0	0	1	0	0	0	0
3	Maschio	67,3	1	0	0	0	0	0	0	0	0	0	0	4	4-Critically	0	1	0	45	0	0	0	1	0	0	5	5
3	Maschio	73,9	1	1	0	0	0	1	0	0	0	0	1	11	3-Severe	1	1	1	20	1	0	0	1	0	1	2	5
3	Femmina	88,8	1	0	0	0	1	0	1	0	0	0	2	4	2-Moderate	0	0	0	32	0	0	0	1	0	1	1	1
3	Femmina	79,8	1	0	1	0	1	1	1	0	0	0	3+	6	2-Moderate	1	0	0	9	0	0	0	0	0	1	0	3
3	Femmina	76,0	1	1	0	0	1	1	1	0	0	0	3+	10	2-Moderate	0	0	0	18	0	0	0	1	0	1	1	1
3	Femmina	69,9	1	1	0	0	0	0	0	1	0	0	1	4	2-Moderate	1	1	1	31	0	0	0	1	0	1	0	5
3	Maschio	74,6	1	1	1	0	1	1	0	0	0	0	2	8	3-Severe	1	1	1	6	0	0	1	1	0	1	2	5
3	Maschio	86,0	1	0	0	0	1	0	1	1	1	0	3+	11	2-Moderate	1	0	0	7	0	0	0	0	0	1	1	2
3	Maschio	66,6	1	1	0	0	1	0	0	0	0	0	1	12	3-Severe	0	0	0	11	0	0	0	1	0	1	2	2
3	Maschio	55,7	1	0	0	0	0	0	0	0	0	0	0	10	3-Severe	0	0	0	14	0	0	1	1	0	1	2	2
3	Femmina	27,4	0	0	0	0	0	0	0	0	0	1	1	2	1-Mild	0	1	0	35	0	0	0	1	0	0	0	5
3	Maschio	39,5	1	0	0	0	0	0	0	0	0	0	0	9	3-Severe	0	0	0	6	0	0	0	1	0	1	2	2
3	Maschio	60,9	1	0	0	0	0	0	0	0	0	0	0	11	4-Critically	0	0	1	12	0	0	0	1	0	1	4	4
3	Femmina	62,3	0	0	0	0	1	0	0	0	0	0	1	12	3-Severe	0	0	0	19	0	0	0	1	0	1	2	2
3	Maschio	62,5	1	0	0	0	1	0	0	0	0	0	1	3	2-Moderate	0	0	1	25	0	0	0	1	0	0	0	4
3	Maschio	64,5	1	0	0	0	0	0	0	0	0	0	0	7	2-Moderate	0	0	0	18	0	0	0	1	0	1	1	2
3	Maschio	72,0	1	0	1	0	1	1	0	0	0	0	2	10	3-Severe	0	0	1	22	0	0	0	1	0	1	2	4
3	Femmina	69,4	1	0	0	0	1	0	0	0	0	0	1	9	2-Moderate	0	0	0	14	0	0	1	1	0	1	1	2
3	Femmina	77,7	1	1	0	0	1	0	0	0	0	0	1	9	4-Critically	0	0	1	31	0	0	0	1	0	1	4	4
3	Maschio	55,0	1	0	0	0	0	0	0	0	0	0	0	19	4-Critically	0	1	1	42	0	0	0	1	0	0	5	5
3	Maschio	74,2	1	1	1	0	1	1	0	0	0	0	2	5	3-Severe	1	1	1	5	0	0	0	0	0	0	3	5
3	Maschio	57,7	0	0	0	0	1	0	0	0	0	0	1	4	4-Critically	0	0	1	8	0	0	1	1	0	1	4	4
3	Femmina	67,7	0	1	0	0	0	0	0	0	0	0	0	7	3-Severe	1	1	1	11	0	0	0	0	0	0	2	5
3	Maschio	62,0	1	1	1	0	1	1	0	0	0	0	2	5	4-Critically	0	1	1	43	0	0	1	1	0	1	4	5
3	Maschio	86,0	1	0	0	1	1	0	0	1	0	0	3+	4	4-Critically	1	0	1	3	0	0	1	1	0	1	4	4
3	Femmina	79,7	1	0	0	0	0	1	0	0	0	0	1	11	2-Moderate	0	0	0	3	0	0	0	1	0	1	1	1
3	Maschio	72,1	1	0	0	0	0	0	0	0	0	0	0	15	2-Moderate	0	0	0	14	0	0	0	1	0	0	0	1
3	Maschio	80,8	1	0	1	0	1	1	1	0	0	0	3+	7	3-Severe	1	0	0	3	0	0	0	1	0	1	3	3
3	Femmina	64,4	1	0	0	0	0	1	0	0	0	0	1	6	2-Moderate	1	0	1	27	0	0	1	1	0	1	1	4
3	Maschio	32,3	1	0	0	0	0	0	0	0	0	0	0	10	3-Severe	0	0	0	9	0	0	0	1	0	1	2	2
3	Maschio	56,7	1	1	0	0	0	0	0	0	0	0	0	9	2-Moderate	0	0	0	5	0	0	0	1	0	1	1	1
3	Maschio	70,5	1	1	0	0	1	1	0	0	0	0	2	8	4-Critically	0	0	1	29	0	0	0	1	0	1	4	4
3	Maschio	83,0	1	0	0	0	1	0	0	0	0	0	1	11	2-Moderate	0	0	0	8	0	0	0	1	0	1	1	1
3	Femmina	52,3	1	0	0	0	0	0	0	0	0	0	0	10	2-Moderate	0	0	0	8	0	0	0	1	0	1	1	1
3	Maschio	80,9	1	0	1	0	1	1	1	0	0	0	3+	12	4-Critically	1	0	1	10	0	0	0	1	0	1	4	4
3	Femmina	55,5	0	1	0	0	0	1	0	0	0	0	1	18	4-Critically	0	0	1	15	0	0	0	1	0	1	4	4
3	Maschio	78,2	1	0	0	0	0	0	0	0	0	0	0	4	4-Critically	1	1	1	9	0	0	0	1	0	1	4	5
3	Maschio	64,3	1	1	1	0	1	1	0	0	0	0	2	1	3-Severe	0	1	1	62	0	0	0	1	0	1	2	5
3	Maschio	61,3	0	0	0	0	0	0	0	0	0	0	0	17	4-Critically	0	1	1	20	0	0	0	1	0	1	4	5
3	Maschio	50,7	0	0	0	0	0	0	0	0	0	0	0	13	4-Critically	0	1	1	19	0	0	0	1	0	1	4	5
3	Femmina	78,9	0	0	1	0	0	1	0	1	0	0	2	6	3-Severe	0	0	1	27	0	0	1	1	0	1	2	4
3	Femmina	68,7	1	1	0	0	0	0	0	0	0	0	0	11	3-Severe	0	0	1	10	0	0	0	1	0	1	2	4
3	Femmina	87,3	1	1	0	0	1	1	0	0	0	0	2	2	2-Moderate	0	0	0	39	0	0	0	1	0	1	0	3
3	Femmina	22,3	0	0	0	0	0	0	0	0	0	0	0	0	2-Moderate	0	0	1	16	0	0	0	1	0	1	0	4
3	Maschio	80,2	1	0	1	0	1	1	0	0	0	0	2	9	2-Moderate	0	0	0	18	0	0	0	1	0	1	1	1
3	Maschio	49,6	0	0	0	0	0	0	0	0	0	0	0	9	4-Critically	0	0	1	15	0	0	0	1	0	1	4	4
3	Maschio	44,1	0	0	0	0	0	0	0	0	0	0	0	7	4-Critically	0	1	1	19	0	0	0	1	0	1	5	5
3	Maschio	77,1	1	0	1	0	1	1	0	1	0	0	3+	5	3-Severe	0	0	0	13	0	0	0	1	0	1	2	2
3	Maschio	51,5	1	0	0	0	1	0	0	0	0	0	1	12	2-Moderate	0	0	0	7	0	0	0	1	0	1	1	1
3	Femmina	68,1	1	1	0	0	0	1	0	0	0	0	1	7	3-Severe	0	0	0	10	0	0	1	1	0	1	3	3
3	Maschio	77,8	1	0	0	1	0	0	0	0	1	0	2	10	3-Severe	0	0	1	28	0	0	0	1	0	1	2	4
3	Maschio	59,0	1	0	0	0	1	0	0	0	0	0	1	11	2-Moderate	0	0	0	10	0	0	0	1	0	1	1	1
3	Femmina	88,3	1	0	0	1	1	0	0	0	0	0	2	2	3-Severe	1	0	0	6	0	0	0	1	0	1	2	3
3	Maschio	58,7	0	0	0	1	1	0	0	0	0	0	2	7	4-Critically	1	0	1	19	0	0	1	1	0	1	4	4
3	Maschio	54,9	1	0	0	0	1	0	0	0	0	0	1	7	3-Severe	1	1	1	25	0	0	1	1	0	1	2	5
3	Maschio	75,8	1	0	1	1	1	1	0	0	0	0	3+	2	4-Critically	0	0	1	36	0	0	0	1	0	1	4	4
3	Femmina	57,9	1	0	0	0	1	1	0	0	0	0	2	10	3-Severe	0	0	0	6	0	0	1	1	0	1	3	3
3	Maschio	73,6	0	1	0	0	1	0	0	0	0	0	1	14	2-Moderate	1	1	1	3	0	0	0	1	0	1	0	5
3	Maschio	58,5	1	0	0	0	0	0	0	0	0	0	0	7	3-Severe	0	0	0	15	0	0	1	1	0	1	2	2
3	Maschio	76,0	1	0	0	0	1	0	0	0	0	0	1	11	4-Critically	0	0	1	35	0	0	0	1	0	1	4	4
3	Maschio	62,8	0	0	0	0	0	0	0	0	0	0	0	8	2-Moderate	0	0	0	10	0	0	0	1	0	1	1	1
3	Maschio	74,5	1	0	0	0	0	0	0	0	0	0	0	11	3-Severe	0	0	0	12	0	0	0	1	0	1	2	2
3	Maschio	62,4	0	0	1	0	0	1	0	0	0	0	1	5	4-Critically	1	1	1	23	0	0	0	1	0	1	5	5
3	Maschio	78,0	1	0	1	0	1	1	1	0	0	0	3+	7	3-Severe	0	0	0	62	0	0	0	1	0	1	2	2
3	Femmina	40,5	1	0	0	1	1	1	1	0	0	0	3+	10	2-Moderate	0	0	0	22	0	0	0	1	0	1	1	1
3	Maschio	64,0	1	0	0	0	1	0	1	0	0	0	2	12	4-Critically	0	0	1	24	0	0	0	1	0	1	4	4
3	Maschio	72,6	1	0	0	0	1	1	0	0	0	0	2	3	3-Severe	0	0	1	23	0	0	1	1	0	1	3	4
3	Femmina	68,6	1	1	0	0	1	1	0	0	0	0	2	7	2-Moderate	0	0	0	6	0	0	0	1	0	1	1	1
3	Femmina	53,4	0	1	0	0	0	1	0	0	0	0	1	10	2-Moderate	0	0	0	4	0	0	0	1	0	1	1	1
3	Femmina	73,3	1	1	1	0	1	1	0	0	0	0	2	6	2-Moderate	0	0	0	6	0	0	1	1	0	0	1	1
3	Maschio	70,4	1	1	0	0	1	0	0	0	0	0	1	11	4-Critically	1	1	1	28	0	0	0	1	0	1	4	5
3	Maschio	85,8	1	0	0	0	1	1	0	0	0	0	2	8	3-Severe	0	0	0	19	0	0	0	1	0	1	2	2
3	Maschio	72,7	1	0	0	0	0	0	0	0	0	0	0	7	4-Critically	1	1	1	17	0	0	0	1	0	1	4	5
3	Maschio	75,9	1	0	0	0	1	1	0	0	0	0	2	7	3-Severe	1	1	1	32	0	0	0	1	0	1	2	5
3	Femmina	62,2	1	1	0	0	0	0	0	1	0	0	1	2	3-Severe	1	0	1	16	0	0	1	1	0	1	3	4
3	Maschio	61,8	1	0	0	0	0	0	0	0	0	0	0	5	4-Critically	1	1	1	17	0	0	1	1	0	1	4	5
3	Femmina	74,5	1	0	0	0	1	1	0	0	0	0	2	9	2-Moderate	0	0	0	9	0	0	0	0	0	1	0	2
3	Maschio	53,5	0	1	0	0	0	0	0	0	0	0	0	8	2-Moderate	0	0	0	5	0	0	0	1	0	1	1	1
3	Femmina	50,4	1	1	0	0	0	1	0	0	0	0	1	7	2-Moderate	0	0	0	11	0	0	1	1	0	1	1	1
3	Maschio	50,0	1	1	1	0	1	1	0	0	0	0	2	7	4-Critically	0	0	1	9	0	0	0	1	0	1	4	4
3	Femmina	78,0	1	0	0	0	1	0	0	0	0	0	1	12	2-Moderate	0	0	0	25	0	0	0	1	0	1	0	1
3	Maschio	70,9	1	0	0	0	1	0	0	0	0	0	1	13	2-Moderate	0	0	0	4	0	0	0	1	0	1	1	1
3	Maschio	81,5	1	0	0	0	1	1	0	1	0	0	3+	8	3-Severe	1	1	1	22	1	0	0	1	0	1	3	5
3	Maschio	58,0	1	0	1	0	1	1	0	0	0	0	2	10	4-Critically	0	0	1	25	0	0	0	1	0	1	4	4
3	Femmina	51,1	1	0	0	1	1	0	0	0	0	0	2	12	3-Severe	0	0	0	6	0	0	0	1	0	1	2	2
3	Femmina	73,9	0	0	0	1	1	0	0	0	0	0	2	8	4-Critically	0	0	1	20	0	0	1	1	0	1	4	4
3	Maschio	45,0	1	1	0	0	0	0	0	0	0	0	0	12	2-Moderate	0	0	0	4	0	0	0	1	0	1	0	1
3	Maschio	73,9	1	0	1	0	1	1	1	1	0	0	3+	11	2-Moderate	0	0	0	20	0	0	0	1	0	1	1	2
3	Femmina	71,8	1	0	0	1	0	0	0	0	0	1	2	4	4-Critically	1	0	1	15	0	0	1	1	0	1	4	4
3	Maschio	74,5	1	0	0	0	1	0	0	0	1	1	3+	4	4-Critically	1	0	1	23	0	0	1	1	0	1	4	4
3	Maschio	62,8	0	0	0	0	1	0	0	0	0	0	1	7	4-Critically	0	1	1	22	0	0	0	1	0	1	4	5
3	Maschio	80,4	1	0	0	1	1	0	0	0	1	0	3+	10	4-Critically	1	1	1	39	0	0	0	0	0	1	4	5
3	Maschio	48,9	1	0	0	0	0	0	0	0	0	0	0	11	3-Severe	0	0	1	15	0	0	0	1	0	1	2	4
3	Femmina	86,5	1	0	0	1	1	0	0	1	0	0	3+	12	2-Moderate	0	0	0	2	0	0	0	1	0	1	1	1
3	Femmina	54,7	1	0	0	0	1	0	0	0	0	0	1	9	1-Mild	0	0	0	10	0	0	0	1	0	1	0	2
3	Maschio	59,9	1	0	0	0	0	0	0	0	0	0	0	1	2-Moderate	0	0	0	5	0	0	1	1	0	1	1	1
3	Maschio	53,3	1	0	0	0	0	0	0	0	0	0	0	6	4-Critically	0	1	0	1	0	0	0	0	0	0	5	5
3	Femmina	92,1	1	0	0	0	0	0	0	1	0	0	1	9	3-Severe	0	0	0	26	0	0	1	1	0	1	3	3
3	Femmina	72,0	1	1	0	1	1	0	0	0	0	0	2	5	3-Severe	0	1	0	55	0	0	0	1	0	1	3	5
3	Maschio	46,9	1	0	0	0	0	0	0	0	0	0	0	10	4-Critically	0	0	1	11	0	0	0	1	0	1	4	4
3	Femmina	53,1	0	1	0	0	1	0	0	0	0	0	1	11	3-Severe	0	0	0	20	0	0	0	1	0	1	2	2
3	Femmina	72,6	0	1	0	0	1	1	0	0	0	0	2	6	3-Severe	0	0	0	28	0	0	1	1	0	1	2	2
3	Maschio	49,4	0	0	0	0	0	0	0	0	0	0	0	12	3-Severe	0	0	0	9	0	0	0	1	0	1	2	2
3	Maschio	74,9	1	0	1	0	1	1	0	0	0	0	2	9	2-Moderate	0	0	0	9	0	0	0	1	0	1	1	2
3	Femmina	58,7	1	0	0	0	0	1	0	1	0	0	2	9	2-Moderate	0	0	0	11	0	0	0	1	0	1	0	1
3	Femmina	53,1	1	1	0	0	0	1	0	0	0	0	1	3	2-Moderate	0	0	1	27	0	0	0	1	0	1	0	4
3	Femmina	67,1	0	1	0	0	0	0	0	0	0	0	0	6	2-Moderate	1	1	1	37	0	0	0	0	0	0	0	5
3	Maschio	63,4	1	0	0	0	0	0	0	0	0	0	0	12	4-Critically	0	1	0	57	0	0	0	1	0	1	5	5
3	Maschio	81,2	1	1	1	1	1	1	0	0	0	0	3+	5	4-Critically	1	0	1	11	0	0	1	1	0	1	4	4
3	Maschio	80,7	1	0	0	0	1	0	1	0	0	0	2	1	2-Moderate	0	0	0	28	0	0	0	1	0	0	1	1
3	Maschio	64,8	0	0	0	1	0	0	0	0	0	0	1	4	3-Severe	0	0	0	21	0	0	1	1	0	1	2	2
3	Maschio	62,8	1	1	0	0	1	0	0	0	0	0	1	9	3-Severe	0	0	1	10	0	0	1	0	0	1	2	4
3	Femmina	78,1	1	1	1	0	1	1	0	0	1	0	3+	13	4-Critically	1	0	1	4	0	0	0	1	0	1	4	4
3	Maschio	55,8	1	0	0	0	1	0	0	0	0	0	1	4	4-Critically	0	0	1	13	0	0	1	1	0	1	4	4
3	Femmina	69,3	1	0	0	0	1	0	0	0	0	0	1	14	2-Moderate	0	0	0	4	0	0	0	1	0	1	1	1
3	Femmina	76,8	1	0	1	1	1	1	0	0	0	0	3+	29	1-Mild	0	0	0	14	0	0	0	1	0	1	0	0
3	Maschio	57,7	1	0	0	0	0	0	0	0	0	0	0	11	4-Critically	0	0	1	20	0	0	0	1	0	1	4	4
3	Maschio	63,3	1	0	0	0	0	0	0	0	0	0	0	5	2-Moderate	0	0	0	7	0	0	0	1	0	1	1	1
3	Femmina	82,6	1	1	1	1	1	1	0	0	0	0	3+	32	2-Moderate	0	0	0	24	0	0	0	1	0	1	1	1
3	Maschio	84,0	1	0	0	1	0	0	0	0	1	1	3+	11	3-Severe	0	0	0	34	0	0	0	1	0	1	2	2
3	Maschio	60,7	1	0	0	0	0	0	0	0	0	0	0	8	3-Severe	0	0	0	8	0	0	1	1	0	1	2	2
3	Femmina	65,7	1	0	0	0	0	0	0	0	0	0	0	10	3-Severe	0	0	1	14	0	0	0	1	0	1	2	4
3	Femmina	61,2	1	0	0	0	1	0	0	0	0	0	1	9	2-Moderate	0	0	0	8	0	0	0	1	0	1	1	2
3	Maschio	61,6	1	0	0	0	0	0	0	0	0	0	0	12	2-Moderate	0	0	0	3	0	0	0	1	0	1	1	1
3	Femmina	65,5	1	0	0	0	0	0	0	0	0	0	0	9	2-Moderate	0	0	0	13	0	0	1	0	0	1	0	2
3	Maschio	57,0	1	1	1	0	0	1	0	0	0	0	1	13	4-Critically	0	0	1	16	0	0	1	1	0	1	4	4
3	Femmina	62,5	1	0	0	0	0	0	0	0	0	0	0	12	2-Moderate	0	0	0	6	0	0	0	1	0	1	1	1
3	Maschio	57,5	1	1	0	0	0	0	0	0	0	0	0	10	2-Moderate	0	0	0	5	0	0	0	1	0	1	1	1
3	Femmina	95,9	1	0	1	0	1	1	0	0	0	0	2	11	3-Severe	1	0	0	10	0	0	0	1	0	1	2	3
3	Maschio	73,1	1	1	0	0	0	1	0	0	0	0	1	5	3-Severe	0	1	1	45	0	0	1	1	0	1	2	5
3	Maschio	49,7	1	0	0	0	0	0	0	0	0	0	0	10	3-Severe	0	0	1	10	0	0	0	1	0	1	2	4
3	Maschio	59,8	1	1	1	0	0	1	0	0	0	0	1	4	3-Severe	0	0	0	16	0	0	1	1	0	1	2	2
3	Maschio	57,9	1	0	0	0	1	1	0	0	0	0	2	7	2-Moderate	0	0	0	9	0	0	1	1	0	1	1	2
3	Femmina	81,5	1	0	1	0	1	1	0	0	0	0	2	5	2-Moderate	0	0	0	23	0	0	1	1	0	1	1	2
3	Maschio	54,3	1	0	0	0	0	0	0	0	0	0	0	5	2-Moderate	0	0	0	5	0	0	0	1	0	0	0	0
3	Femmina	61,2	1	0	1	0	0	1	0	0	0	0	1	10	4-Critically	0	0	1	15	0	0	0	1	0	1	4	4
3	Femmina	91,5	1	1	0	1	1	0	0	1	0	0	3+	4	2-Moderate	0	0	0	47	0	0	0	1	0	1	0	1
3	Femmina	67,6	1	1	0	1	1	0	0	0	0	0	2	1	2-Moderate	0	0	1	18	0	0	1	1	0	0	1	4
3	Maschio	62,4	1	1	0	0	0	1	0	0	0	0	1	12	3-Severe	0	0	0	19	0	0	0	1	0	1	2	2
3	Femmina	70,8	1	1	0	1	1	1	0	0	0	0	3+	13	2-Moderate	0	0	0	10	0	0	0	1	0	1	0	1
3	Maschio	55,2	1	0	0	0	0	0	0	0	0	0	0	11	2-Moderate	0	0	0	9	0	0	0	1	0	1	1	2
3	Maschio	80,5	1	1	1	1	1	1	0	0	0	0	3+	8	3-Severe	1	0	1	3	0	0	0	1	0	1	3	4
3	Femmina	44,0	1	0	0	0	0	0	0	0	0	0	0	7	2-Moderate	0	0	0	11	0	0	1	1	0	1	1	2
3	Maschio	75,0	1	0	0	1	1	0	0	1	0	0	3+	11	3-Severe	0	0	0	6	0	0	0	0	0	1	2	2
3	Maschio	61,4	1	0	0	0	0	0	0	0	0	0	0	11	4-Critically	0	1	1	63	0	0	0	1	0	1	4	5
3	Maschio	57,6	0	1	1	0	1	1	0	0	0	0	2	8	3-Severe	0	0	1	20	0	0	1	1	0	1	3	4
3	Maschio	34,5	0	0	1	0	0	1	0	0	0	0	1	2	3-Severe	0	0	0	5	0	0	1	1	0	1	2	2
3	Maschio	61,3	0	0	0	0	1	0	0	0	0	0	1	12	3-Severe	0	0	0	6	0	0	0	1	0	1	2	2
3	Maschio	74,5	1	0	1	1	1	1	0	0	0	1	3+	15	2-Moderate	0	0	0	24	0	0	0	1	0	1	1	2
3	Maschio	73,6	1	1	1	0	1	1	0	0	0	0	2	9	2-Moderate	0	0	0	10	0	0	0	0	0	1	1	1
3	Femmina	86,3	1	0	1	0	1	1	0	1	0	0	3+	8	3-Severe	0	0	0	26	0	0	0	1	0	1	3	3
3	Femmina	98,8	1	0	0	0	1	0	0	0	0	0	1	9	3-Severe	1	0	0	8	0	0	0	0	0	0	2	2
3	Maschio	81,0	1	0	0	1	0	0	0	0	0	0	1	9	3-Severe	0	0	1	30	0	0	0	0	0	1	2	4
3	Femmina	46,8	1	1	0	0	0	1	0	0	0	0	1	9	3-Severe	0	0	1	22	0	0	1	1	0	1	2	4
3	Femmina	56,5	0	0	0	0	0	0	0	0	0	0	0	9	2-Moderate	0	0	0	15	0	0	0	1	0	1	1	1
3	Femmina	80,1	1	0	0	0	0	0	0	0	1	0	1	12	3-Severe	1	0	1	19	0	0	0	1	0	1	2	4
3	Maschio	92,3	1	0	0	0	1	0	0	0	0	0	1	8	2-Moderate	1	0	0	4	0	0	0	1	0	1	1	3
3	Femmina	75,8	1	0	0	1	1	0	0	0	0	0	2	13	2-Moderate	0	0	0	8	0	0	0	1	0	1	1	1
3	Femmina	26,6	0	0	0	0	0	0	0	0	0	0	0	12	3-Severe	0	0	0	12	0	0	0	1	0	1	2	2
3	Maschio	56,0	1	0	0	0	0	0	0	0	0	0	0	10	2-Moderate	0	0	0	6	0	0	0	1	0	1	1	1
3	Maschio	75,5	1	0	0	0	1	0	0	1	0	0	2	11	3-Severe	0	0	1	16	0	0	0	1	0	1	2	4
3	Femmina	85,1	1	0	0	0	1	0	1	0	0	0	2	14	2-Moderate	1	0	1	23	0	0	0	0	0	1	1	4
3	Femmina	73,3	0	0	0	0	1	0	0	0	0	0	1	8	3-Severe	0	0	0	11	0	0	1	1	0	1	2	2
3	Maschio	58,7	0	0	1	0	0	1	0	0	0	0	1	4	2-Moderate	0	0	1	22	0	0	1	1	0	1	0	4
3	Femmina	78,3	1	0	0	1	0	0	0	0	0	0	1	10	2-Moderate	0	0	0	23	0	0	0	1	0	1	0	0
3	Femmina	82,5	1	0	0	0	0	0	0	0	0	0	0	7	3-Severe	0	0	0	28	0	0	0	1	0	1	3	3
3	Femmina	55,8	0	0	0	0	0	0	0	0	0	0	0	7	2-Moderate	0	0	0	13	0	0	1	1	0	1	1	1
3	Maschio	77,6	1	0	0	0	1	0	1	1	0	0	3+	9	2-Moderate	0	0	1	43	0	0	0	1	0	1	0	4
3	Maschio	58,4	1	0	0	0	1	0	0	0	0	0	1	7	3-Severe	0	0	0	29	0	0	1	1	0	1	2	2
3	Femmina	59,0	0	1	1	0	0	1	0	0	0	0	1	11	3-Severe	0	0	0	17	0	0	0	1	0	1	2	3
3	Femmina	74,7	1	1	0	0	1	0	0	1	0	0	2	8	3-Severe	0	0	0	4	0	0	0	1	0	1	2	2
3	Femmina	82,7	1	0	0	0	1	0	0	0	0	0	1	12	2-Moderate	0	0	0	8	0	0	0	1	0	1	0	1
3	Femmina	67,7	1	1	1	0	1	1	0	1	0	0	3+	10	3-Severe	0	0	1	15	0	0	0	1	0	1	3	4
3	Maschio	79,8	1	0	0	1	1	0	0	0	0	0	2	4	3-Severe	1	0	1	5	0	0	1	1	0	1	2	4
3	Femmina	83,9	1	1	1	0	1	1	0	0	0	0	2	5	3-Severe	1	0	1	4	0	0	0	1	0	1	3	4
3	Maschio	87,9	1	0	1	0	0	1	0	0	0	0	1	3	3-Severe	1	0	0	1	0	0	0	1	0	0	3	3
3	Femmina	61,8	0	1	0	0	0	0	0	0	0	0	0	4	2-Moderate	0	0	0	7	0	0	1	1	0	1	1	1
3	Maschio	54,9	0	0	0	0	0	0	0	0	0	0	0	11	2-Moderate	0	0	0	15	0	0	0	1	0	1	1	1
3	Femmina	48,5	0	0	0	0	0	0	0	0	0	0	0	10	3-Severe	0	0	0	22	0	0	0	1	0	1	2	2
3	Femmina	61,4	1	1	1	0	1	1	0	0	0	0	2	7	3-Severe	0	0	0	21	0	0	1	1	0	1	2	2
3	Maschio	42,6	1	0	0	0	0	0	0	0	0	0	0	6	1-Mild	0	0	0	7	0	0	0	0	0	1	0	1
3	Maschio	75,5	1	0	0	0	1	0	1	0	0	0	2	5	1-Mild	0	0	0	26	0	0	1	1	0	1	0	2
3	Maschio	68,8	1	0	0	0	0	0	0	0	0	0	0	9	2-Moderate	0	0	0	5	0	0	0	1	0	1	1	1
3	Maschio	53,7	1	0	0	0	0	0	0	0	0	0	0	2	4-Critically	0	1	1	19	0	0	0	1	0	1	5	5
3	Femmina	62,0	1	0	0	0	1	0	0	0	0	0	1	4	3-Severe	0	0	1	10	0	0	1	1	0	1	3	4
3	Maschio	65,5	1	0	0	0	1	0	0	0	0	1	2	4	2-Moderate	0	0	0	4	0	0	0	0	0	0	0	0
3	Femmina	86,9	1	0	0	0	1	1	0	0	0	0	2	7	2-Moderate	1	0	1	21	0	0	0	1	0	1	1	4
3	Femmina	60,5	1	1	0	0	1	0	0	0	0	0	1	3	2-Moderate	0	0	1	21	0	0	1	1	0	1	0	4
3	Femmina	78,1	1	0	1	0	1	1	0	1	0	0	3+	0	2-Moderate	0	0	0	11	0	0	0	1	0	1	0	1
3	Femmina	74,0	1	0	0	0	1	0	0	0	0	0	1	6	2-Moderate	0	0	1	25	0	0	1	1	0	1	1	4
3	Maschio	73,5	1	0	0	0	1	0	0	0	0	0	1	10	3-Severe	0	0	1	15	0	0	1	1	0	1	2	4
3	Maschio	71,1	1	1	0	1	1	0	0	0	0	0	2	6	2-Moderate	1	1	1	22	0	0	0	1	0	1	1	5
3	Maschio	69,3	1	1	0	0	1	0	0	1	0	0	2	14	3-Severe	0	0	1	22	0	0	0	1	0	1	3	4
3	Femmina	60,2	1	0	0	0	1	0	0	0	0	0	1	6	2-Moderate	0	0	0	11	0	0	1	1	0	1	0	1
3	Femmina	50,6	1	0	0	0	0	1	0	1	1	0	3+	2	2-Moderate	0	0	0	10	0	0	1	1	0	1	1	1
3	Femmina	11,4	1	0	0	0	0	0	0	0	0	0	0	3	1-Mild	0	0	0	6	0	0	0	0	0	0	0	0
3	Maschio	63,9	1	0	0	0	1	0	0	0	0	0	1	13	2-Moderate	0	0	0	11	0	0	0	1	0	1	1	1
3	Femmina	84,0	1	0	0	1	1	0	0	1	1	1	3+	4	3-Severe	1	0	0	5	0	0	1	0	0	1	2	3
3	Femmina	68,7	1	0	0	0	0	1	0	0	1	0	2	3	2-Moderate	0	0	1	26	0	0	0	1	0	1	0	4
3	Maschio	57,1	0	1	0	0	1	0	0	0	0	0	1	15	3-Severe	0	0	1	15	0	0	0	1	0	1	3	4
3	Maschio	75,2	1	0	0	0	1	0	0	0	0	0	1	10	3-Severe	0	0	0	18	0	0	0	1	0	1	3	3
3	Maschio	55,6	1	1	1	0	1	1	0	0	0	0	2	3	2-Moderate	0	0	0	21	0	0	0	1	0	1	1	1
3	Maschio	73,4	1	0	0	0	1	0	1	0	1	0	3+	11	2-Moderate	0	0	1	33	1	0	0	1	0	1	0	4
3	Femmina	79,7	1	1	0	1	1	0	0	0	1	0	3+	12	2-Moderate	0	0	0	46	0	0	0	1	0	1	1	2
3	Femmina	76,9	1	0	0	0	0	0	0	1	0	0	1	10	3-Severe	0	1	1	32	0	0	0	1	0	1	3	5
3	Femmina	66,2	1	0	0	0	1	0	1	0	0	1	3+	8	3-Severe	0	0	0	9	0	0	0	1	0	1	2	2
3	Femmina	69,3	1	0	1	0	0	1	0	0	0	0	1	7	2-Moderate	0	0	0	11	0	0	1	1	0	1	1	2
3	Maschio	76,2	1	0	0	0	1	0	0	0	0	0	1	8	3-Severe	1	1	0	11	0	0	0	1	0	1	3	5
3	Maschio	71,9	1	0	0	0	1	0	0	0	0	0	1	12	2-Moderate	0	0	0	11	0	0	0	1	0	1	1	1
3	Femmina	47,4	0	0	0	0	0	0	0	0	0	0	0	7	3-Severe	0	0	0	21	0	0	0	1	0	1	2	2
3	Femmina	62,3	1	1	0	0	1	0	0	0	0	0	1	6	2-Moderate	0	0	0	8	0	0	1	1	0	1	1	2
3	Maschio	79,5	1	0	1	0	1	1	1	0	0	0	3+	1	1-Mild	0	0	0	40	0	0	0	1	0	0	1	1
3	Maschio	52,5	1	0	0	1	0	0	0	0	1	0	2	9	2-Moderate	0	0	0	27	0	0	0	1	0	0	0	0
3	Maschio	76,5	1	0	0	0	1	0	0	0	0	0	1	2	2-Moderate	0	0	0	12	0	0	0	0	0	1	0	0
3	Femmina	65,0	1	1	1	0	1	1	0	0	0	0	2	9	3-Severe	0	0	0	14	0	0	0	1	0	1	2	2
3	Maschio	65,9	1	1	0	0	0	0	0	0	0	0	0	0	1-Mild	0	0	0	4	0	0	0	1	0	0	0	0
3	Maschio	71,5	1	0	1	0	1	1	0	0	0	0	2	7	2-Moderate	0	0	0	16	0	0	1	1	0	1	1	1
3	Femmina	71,1	1	1	1	0	1	1	0	0	0	0	2	20	2-Moderate	0	0	0	21	0	0	0	1	0	1	0	1
3	Maschio	50,6	0	0	0	0	1	0	0	0	0	0	1	13	2-Moderate	0	0	0	3	0	0	0	1	0	1	1	1
3	Maschio	87,3	1	1	0	0	1	0	0	0	1	0	2	9	3-Severe	0	0	0	6	0	0	0	0	0	1	2	2
3	Maschio	65,3	0	0	0	0	1	0	0	0	0	0	1	11	2-Moderate	0	0	0	11	0	0	0	1	0	1	1	1
3	Maschio	52,7	1	0	0	0	1	0	0	0	0	0	1	15	2-Moderate	0	0	0	5	0	0	0	1	0	1	1	1
3	Maschio	72,6	1	0	1	0	1	1	1	0	0	0	3+	7	2-Moderate	0	0	1	31	0	0	1	1	0	1	1	4
3	Femmina	54,0	1	0	0	0	0	0	0	0	0	0	0	6	2-Moderate	0	0	0	14	0	0	1	1	0	1	0	2
3	Femmina	93,3	1	1	0	0	1	0	0	0	0	1	2	6	2-Moderate	0	0	0	22	0	0	0	1	0	1	0	1
3	Femmina	78,8	1	0	0	0	1	0	0	0	0	0	1	8	2-Moderate	0	0	0	6	0	0	0	1	0	1	0	2
3	Femmina	67,4	1	0	1	0	0	1	0	0	0	0	1	9	3-Severe	0	0	1	16	0	0	0	1	0	1	2	4
3	Maschio	65,0	1	0	0	0	0	0	0	0	0	0	0	1	4-Critically	1	1	1	15	0	0	0	1	0	1	4	5
3	Maschio	56,9	1	0	0	0	0	0	0	0	0	0	0	9	2-Moderate	0	0	0	6	0	0	0	1	0	1	1	1
3	Maschio	44,4	1	1	0	0	0	0	0	0	0	0	0	7	3-Severe	0	0	0	4	0	0	0	1	0	1	2	2
3	Femmina	68,6	1	0	0	0	1	0	0	0	0	0	1	15	3-Severe	1	1	1	6	0	0	0	1	0	1	3	5
3	Maschio	67,6	1	0	0	0	1	0	0	0	0	0	1	9	2-Moderate	1	1	1	34	0	0	1	1	0	1	1	5
3	Maschio	77,0	1	1	0	0	1	0	0	1	0	0	2	9	2-Moderate	0	0	0	11	0	0	1	1	0	1	1	2
3	Femmina	71,1	1	1	0	0	0	1	0	0	0	0	1	11	3-Severe	0	0	0	9	0	0	0	1	0	1	2	2
3	Maschio	58,4	0	0	0	0	0	0	0	0	0	0	0	6	2-Moderate	0	0	0	13	0	0	1	1	0	1	1	2
3	Femmina	44,7	0	1	1	0	0	1	0	0	0	1	2	3	2-Moderate	0	0	0	19	0	0	1	1	0	1	1	1
[truncated: 24 more rows]
